# Supplementary material for: Biomarkers of hepatocellular synthesis in patients with decompensated cirrhosis
Source: Hepatol Int. 2023 Jan 18;17(3):698–708. doi: 10.1007/s12072-022-10473-x (PMC10224844; doi:10.1007/s12072-022-10473-x)
Supplement: Supplementary file 1 — Supplementary file1 (XLSX 204 KB) [file 12072_2022_10473_MOESM1_ESM.xlsx]

## Sheet: SupTable 3 legend
Supplementary Table 3 legend
Tab	proteinGroups.txt	MaxQuant output of the analysis of all individuals included in the study
	processed	table with pre-processed LFQ intensities (after applying filtering steps, imputation, centering etc.), with subgroup identifiers
		LFQ.intensity.ctrl1	serum sample of healthy control 1
		LFQ.intensity.ctrl10	serum sample of healthy control 2
		LFQ.intensity.ctrl11	serum sample of healthy control 3
		LFQ.intensity.ctrl12	serum sample of healthy control 4
		LFQ.intensity.ctrl13	serum sample of healthy control 5
		LFQ.intensity.ctrl14	serum sample of healthy control 6
		LFQ.intensity.ctrl15	serum sample of healthy control 7
		LFQ.intensity.ctrl16	serum sample of healthy control 8
		LFQ.intensity.ctrl17	serum sample of healthy control 9
		LFQ.intensity.ctrl18	serum sample of healthy control 10
		LFQ.intensity.ctrl19	serum sample of healthy control 11
		LFQ.intensity.ctrl2	serum sample of healthy control 12
		LFQ.intensity.ctrl20	serum sample of healthy control 13
		LFQ.intensity.ctrl21	serum sample of healthy control 14
		LFQ.intensity.ctrl22	serum sample of healthy control 15
		LFQ.intensity.ctrl23	serum sample of healthy control 16
		LFQ.intensity.ctrl24	serum sample of healthy control 17
		LFQ.intensity.ctrl25	serum sample of healthy control 18
		LFQ.intensity.ctrl26	serum sample of healthy control 19
		LFQ.intensity.ctrl27	serum sample of healthy control 20
		LFQ.intensity.ctrl28	serum sample of healthy control 21
		LFQ.intensity.ctrl29	serum sample of healthy control 22
		LFQ.intensity.ctrl3	serum sample of healthy control 23
		LFQ.intensity.ctrl4	serum sample of healthy control 24
		LFQ.intensity.ctrl5	serum sample of healthy control 25
		LFQ.intensity.ctrl6	serum sample of healthy control 26
		LFQ.intensity.ctrl7	serum sample of healthy control 27
		LFQ.intensity.ctrl8	serum sample of healthy control 28
		LFQ.intensity.ctrl9	serum sample of healthy control 29
		LFQ.intensity.non_stable1	serum sample of patient with cirrhosis 1
		LFQ.intensity.non_stable10	serum sample of patient with cirrhosis 2
		LFQ.intensity.non_stable11	serum sample of patient with cirrhosis 3
		LFQ.intensity.non_stable12	serum sample of patient with cirrhosis 4
		LFQ.intensity.non_stable13	serum sample of patient with cirrhosis 5
		LFQ.intensity.non_stable14	serum sample of patient with cirrhosis 6
		LFQ.intensity.non_stable15	serum sample of patient with cirrhosis 7
		LFQ.intensity.non_stable16	serum sample of patient with cirrhosis 8
		LFQ.intensity.non_stable17	serum sample of patient with cirrhosis 9
		LFQ.intensity.non_stable18	serum sample of patient with cirrhosis 10
		LFQ.intensity.non_stable2	serum sample of patient with cirrhosis 11
		LFQ.intensity.non_stable22	serum sample of patient with cirrhosis 12
		LFQ.intensity.non_stable23	serum sample of patient with cirrhosis 13
		LFQ.intensity.non_stable24	serum sample of patient with cirrhosis 14
		LFQ.intensity.non_stable3	serum sample of patient with cirrhosis 15
		LFQ.intensity.non_stable4	serum sample of patient with cirrhosis 16
		LFQ.intensity.non_stable5	serum sample of patient with cirrhosis 17
		LFQ.intensity.non_stable6	serum sample of patient with cirrhosis 18
		LFQ.intensity.non_stable7	serum sample of patient with cirrhosis 19
		LFQ.intensity.non_stable8	serum sample of patient with cirrhosis 20
		LFQ.intensity.non_stable9	serum sample of patient with cirrhosis 21
		LFQ.intensity.stable1	serum sample of patient with cirrhosis 22
		LFQ.intensity.stable10	serum sample of patient with cirrhosis 23
		LFQ.intensity.stable11	serum sample of patient with cirrhosis 24
		LFQ.intensity.stable12	serum sample of patient with cirrhosis 25
		LFQ.intensity.stable13	serum sample of patient with cirrhosis 26
		LFQ.intensity.stable14	serum sample of patient with cirrhosis 27
		LFQ.intensity.stable15	serum sample of patient with cirrhosis 28
		LFQ.intensity.stable16	serum sample of patient with cirrhosis 29
		LFQ.intensity.stable17	serum sample of patient with cirrhosis 30
		LFQ.intensity.stable18	serum sample of patient with cirrhosis 31
		LFQ.intensity.stable19	serum sample of patient with cirrhosis 32
		LFQ.intensity.stable2	serum sample of patient with cirrhosis 33
		LFQ.intensity.stable20	serum sample of patient with cirrhosis 34
		LFQ.intensity.stable21	serum sample of patient with cirrhosis 35
		LFQ.intensity.stable22	serum sample of patient with cirrhosis 36
		LFQ.intensity.stable3	serum sample of patient with cirrhosis 37
		LFQ.intensity.stable4	serum sample of patient with cirrhosis 38
		LFQ.intensity.stable5	serum sample of patient with cirrhosis 39
		LFQ.intensity.stable6	serum sample of patient with cirrhosis 40
		LFQ.intensity.stable7	serum sample of patient with cirrhosis 41
		LFQ.intensity.stable8	serum sample of patient with cirrhosis 42
		LFQ.intensity.stable9	serum sample of patient with cirrhosis 43

## Sheet: SupTable 3 processed
Supplementary Table 3 data
Majority.protein.IDs	Protein.names	Gene.names	LFQ.intensity.ctrl1	LFQ.intensity.ctrl10	LFQ.intensity.ctrl11	LFQ.intensity.ctrl12	LFQ.intensity.ctrl13	LFQ.intensity.ctrl14	LFQ.intensity.ctrl15	LFQ.intensity.ctrl16	LFQ.intensity.ctrl17	LFQ.intensity.ctrl18	LFQ.intensity.ctrl19	LFQ.intensity.ctrl2	LFQ.intensity.ctrl20	LFQ.intensity.ctrl21	LFQ.intensity.ctrl22	LFQ.intensity.ctrl23	LFQ.intensity.ctrl24	LFQ.intensity.ctrl25	LFQ.intensity.ctrl26	LFQ.intensity.ctrl27	LFQ.intensity.ctrl28	LFQ.intensity.ctrl29	LFQ.intensity.ctrl3	LFQ.intensity.ctrl4	LFQ.intensity.ctrl5	LFQ.intensity.ctrl6	LFQ.intensity.ctrl7	LFQ.intensity.ctrl8	LFQ.intensity.ctrl9	LFQ.intensity.non_stable1	LFQ.intensity.non_stable10	LFQ.intensity.non_stable11	LFQ.intensity.non_stable12	LFQ.intensity.non_stable13	LFQ.intensity.non_stable14	LFQ.intensity.non_stable15	LFQ.intensity.non_stable16	LFQ.intensity.non_stable17	LFQ.intensity.non_stable18	LFQ.intensity.non_stable2	LFQ.intensity.non_stable22	LFQ.intensity.non_stable23	LFQ.intensity.non_stable24	LFQ.intensity.non_stable3	LFQ.intensity.non_stable4	LFQ.intensity.non_stable5	LFQ.intensity.non_stable6
P02741	C-reactive protein;C-reactive protein(1-205)	CRP	-4.07102	-5.93077	-6.33402	-7.277	-8.42836	-6.15101	-4.61918	-7.56919	-5.74382	-6.63136	-8.64277	-4.69695	-5.28871	-7.26249	-6.00542	-5.59107	-5.52602	-10.0603	-5.66743	-7.08777	-7.63313	-6.96983	-5.00672	-7.6968	-5.95116	-5.5119	-5.57382	-5.52586	-4.64665	-0.733257	2.00502	0.940802	-0.0398877	1.58569	3.18435	2.82616	2.34988	1.64955	3.22473	0.59737	2.52801	0.680122	0.0692116	0.136876	0.199313	0.707109	1.08678
P01023	Alpha-2-macroglobulin	A2M	4.29474	3.28899	2.98601	2.96405	3.42624	3.65375	3.39989	4.20901	4.37015	3.85017	3.91071	4.56859	3.66432	4.07471	3.7035	3.51853	4.67455	5.20041	4.70112	3.84532	4.22402	4.4097	4.36093	4.60615	3.63999	3.85822	3.13338	3.46635	4.10979	4.55255	4.09057	4.94236	3.7684	4.17871	3.56002	5.41816	4.11489	3.79953	3.58345	4.06084	3.34623	5.67298	3.59877	3.7976	3.91917	4.49037	1.67504
P60709	Actin, cytoplasmic 1;Actin, cytoplasmic 1, N-terminally processed	ACTB	-0.670842	0.0985717	-0.263642	0.0320496	-0.159029	-0.65206	-0.349585	0.0282559	-0.528768	-1.13612	-0.344205	-0.34973	-0.653753	-0.724314	-0.275654	-1.27629	-0.103924	-0.186806	0.406752	0.0840857	-0.35273	-0.195181	0.342609	0.297271	0.352564	-0.143835	-0.411035	-0.943584	0.0119424	1.85437	-0.974577	0.611852	-0.550976	-0.41808	1.54901	0.248929	1.43855	-0.480979	2.5367	-0.426566	0.59843	1.03194	-0.58201	1.05844	1.36219	0.332964	3.59665
Q15848	Adiponectin	ADIPOQ	-1.39229	-0.926316	-1.42214	-1.00229	-0.367681	-1.22534	-0.833212	-1.93757	0.290006	-1.11959	-0.374251	0.0679098	-0.148449	-0.306696	-0.134489	-1.17322	-0.507159	-0.869628	-0.238769	-0.519268	-1.45244	-0.751606	0.84575	0.221881	-0.736364	-0.996347	-0.994547	-0.149715	-1.02678	0.354684	0.350696	0.259422	1.2055	1.77411	-0.783452	2.2823	-0.175523	0.627224	-1.86114	1.49505	0.794112	0.621324	0.973401	0.550219	-1.19972	0.185215	-0.616099
P02679	Fibrinogen gamma chain	FGG	-6.98011	-5.94261	-0.70451	-7.05637	-5.55505	-8.93562	-5.4625	-4.82214	-5.90947	-11.2152	-7.4405	-4.95834	-6.19244	-5.38083	-5.69879	-6.85795	-5.27064	-12.7433	-4.54642	-3.52678	-10.3022	-10.3611	-5.57983	-3.1514	-3.38041	-4.15118	-5.38612	-7.41293	-1.86635	-2.11045	-2.01699	2.00551	-1.9352	0.0814914	-2.05828	-1.74562	4.76972	-0.425243	4.62652	-0.303378	5.54389	5.38811	2.92251	-2.20838	-1.87348	-2.24007	4.76181
P04275	von Willebrand factor;von Willebrand antigen 2	VWF	-6.55053	-5.52123	-5.94049	-5.00716	-9.96931	-9.90453	-5.4669	-8.02163	-10.1998	-5.75528	-8.20256	-5.90006	-7.03799	-7.78007	-7.2316	-7.72813	-6.83871	-8.55835	-2.78625	-6.36266	-7.77263	-6.41351	-5.15817	-10.8652	-5.46949	-5.41399	-4.84899	-7.56176	-7.73624	-2.98917	-0.692387	-4.27152	-1.94306	1.01081	-1.05509	1.56176	-4.29948	-2.27446	-2.35605	-0.997622	-2.5353	-2.61755	-3.99678	-0.400852	-3.80461	-3.74003	-5.16287
P02675	Fibrinogen beta chain;Fibrinopeptide B;Fibrinogen beta chain	FGB	-6.21921	-5.50222	-1.70451	-6.97872	-6.66145	-8.99978	-8.5014	-7.09307	-13.3281	-11.4393	-7.34206	-4.93983	-7.09983	-7.72188	-6.47557	-6.11589	-8.62831	-13.2651	-5.354	-3.71584	-11.8304	-10.3734	-5.21679	-3.59562	-4.13923	-4.79062	-7.74482	-5.49481	-2.32375	-4.76861	-3.85178	0.845953	-4.32906	-1.42619	-4.38829	-3.15976	4.23832	-2.29458	3.351	-0.979201	5.75758	4.52085	2.37645	-3.82494	-3.13186	-3.438	4.94132
P02671	Fibrinogen alpha chain;Fibrinopeptide A;Fibrinogen alpha chain	FGA	-6.72214	-3.19895	-2.23906	-4.53213	-5.25023	-6.33481	-4.66388	-5.16916	-6.90911	-6.97726	-9.07975	-5.72709	-6.2199	-7.68098	-7.95704	-8.1179	-5.86285	-6.60877	-4.75451	-3.12218	-6.14587	-4.89099	-4.53774	-4.07323	-3.81625	-3.41253	-6.74484	-4.99829	-2.49518	-1.63713	-2.06147	1.09683	-3.34765	-0.580187	-1.71397	-2.58452	2.92699	-1.464	2.56441	-1.88958	3.28977	2.34646	0.512339	-2.03004	-1.77229	-2.08891	2.78711
P18428	Lipopolysaccharide-binding protein	LBP	-4.31376	-4.10937	-3.86208	-3.83907	-4.24195	-4.38941	-3.30194	-3.99493	-3.97585	-3.9047	-3.38841	-3.26099	-3.4763	-4.42025	-3.39763	-4.46713	-3.82704	-3.54859	-1.47713	-5.87581	-3.77882	-3.50192	-3.63005	-3.81707	-4.08494	-4.43684	-4.62209	-4.10973	-3.04205	-2.09531	-1.31423	-1.18346	-3.62342	-1.09835	0.948073	-0.49026	0.680374	-1.25513	-0.695151	-3.58365	0.385558	-0.60522	-2.24722	-1.74875	-3.67647	-1.83	0.236862
P02750	Leucine-rich alpha-2-glycoprotein	LRG1	-0.981527	-1.29772	-1.25452	-0.866778	-1.32353	-0.560722	-0.582203	-0.738105	-1.33619	-0.817216	-0.970219	-0.620168	-0.694194	-1.48885	-1.18728	-1.84382	-1.54482	-1.15336	-0.0773196	-0.329055	-1.06688	-0.542562	-1.20815	-1.25949	-1.56678	-0.82057	-1.13945	-0.988588	-0.43396	-0.15237	1.06865	1.20871	1.07655	0.540388	1.5505	0.874041	2.27034	2.2228	2.40863	0.348786	1.40483	0.599459	0.308841	0.441983	0.469043	1.14941	1.73543
P04114	Apolipoprotein B-100;Apolipoprotein B-48	APOB	0.543612	0.365093	-0.271663	0.5646	2.12649	1.00298	1.17568	2.68454	1.05186	2.15639	1.16434	0.678829	1.83004	1.36799	0.680212	1.19263	0.712537	0.580554	2.50325	2.11117	2.00123	2.27906	0.0429512	0.615172	0.207395	1.62178	-0.162769	0.496136	-0.898687	1.32399	1.95764	1.57027	1.26205	1.85436	2.56197	3.61448	1.63598	1.60123	2.17094	2.5287	1.6443	2.83777	1.94244	1.02868	1.64885	2.1911	0.108786
P01011	Alpha-1-antichymotrypsin;Alpha-1-antichymotrypsin His-Pro-less	SERPINA3	3.64367	3.55003	3.36606	3.61645	3.58082	3.8909	3.81831	3.82685	4.00422	4.21682	4.25669	3.40373	4.01388	3.57649	3.74139	3.48488	3.32772	3.89893	4.43553	3.48418	3.39055	3.49484	3.08079	3.48686	3.43176	3.48104	3.5755	3.90867	3.78729	4.76242	4.28028	5.07885	4.15665	3.88776	5.02439	4.9998	5.31123	4.11196	5.35484	4.21092	5.31297	4.6789	4.07949	4.17215	4.3004	4.68077	4.60944
P02748	Complement component C9;Complement component C9a;Complement component C9b	C9	0.639092	0.410375	-0.0643942	0.533076	0.347395	0.746526	0.592098	1.05072	0.570387	1.176	1.16602	-0.0487172	1.0116	0.74161	0.650457	0.318609	0.0297018	0.255376	2.10839	0.669722	0.395642	0.612949	0.13027	-0.0173243	0.123825	0.705453	-0.0615439	0.0630043	0.39339	0.268234	0.567402	1.95244	0.204843	0.412938	1.626	1.47437	2.80801	1.40566	2.30929	0.557354	1.98733	1.59437	0.354918	0.689218	1.22386	1.61554	2.51002
P01009	Alpha-1-antitrypsin;Short peptide from AAT	SERPINA1	5.64899	5.79119	5.43964	5.60229	5.57343	6.11483	6.14326	6.24694	6.13774	5.99436	6.16911	5.64951	5.70821	5.97041	5.8822	5.48459	5.29995	5.69628	6.0615	5.78219	5.64093	5.8403	5.60751	5.69678	5.63551	5.58917	5.51799	6.06224	5.905	7.24968	6.16778	7.49769	6.27518	6.29833	7.25575	6.83974	7.73791	5.6704	7.01107	6.31186	7.11437	6.949	6.15893	6.0019	6.56894	6.62409	7.01774
Q06033	Inter-alpha-trypsin inhibitor heavy chain H3	ITIH3	-0.0803343	0.089873	0.00820046	-0.0173758	-0.640899	0.367032	0.526988	-0.366135	0.27585	0.0217087	0.69285	0.487801	0.193005	-0.061621	-0.479403	0.444355	-0.0793776	-0.108071	0.646326	-0.174438	0.226807	0.446535	1.0094	0.0036975	-0.729809	-0.0889099	-0.54035	-0.404832	-0.235809	-0.162015	0.492383	1.14777	-0.0298114	-0.400292	1.47986	1.68179	0.252178	1.64355	0.896651	0.54917	1.33639	1.34039	1.1492	-0.0309088	0.561017	0.646234	0.795249
P02655	Apolipoprotein C-II;Proapolipoprotein C-II	APOC2	-3.30174	-4.38215	-4.31474	-5.06832	-3.29213	-3.45881	-3.57101	-3.21216	-3.93624	-3.26257	-4.02078	-3.84874	-3.70687	-3.37449	-3.77552	-3.6614	-3.53152	-3.48258	-3.06385	-3.45287	-2.89456	-3.13925	-3.42491	-3.73929	-3.70359	-3.16877	-3.83332	-3.25445	-4.29987	-0.992152	-5.58941	-2.3397	-3.40998	-2.60087	0.304093	-2.49482	-3.84601	-1.45258	-2.16344	-1.94045	-6.85904	-4.71921	-6.97537	-3.12942	-0.737568	-0.291312	-0.98138
P35542	Serum amyloid A-4 protein	SAA4	-1.49151	-2.16868	-2.28882	-2.34784	-1.91285	-1.92546	-2.27793	-2.116	-1.28862	-1.51666	-1.9939	-2.04351	-1.90975	-1.80362	-1.90998	-1.58507	-1.91454	-1.65351	-1.68964	-1.87739	-2.21611	-1.03182	-2.29155	-2.24423	-2.22669	-2.12945	-1.66195	-2.31014	-1.78953	-0.957989	-0.283831	0.0563358	-0.984286	-1.53105	-0.410344	-2.66978	-0.490025	0.664512	0.147728	-0.183306	-2.20385	-2.19798	-1.0223	-0.0593124	0.435183	0.670423	1.11355
P05090	Apolipoprotein D	APOD	1.19303	1.90734	1.2247	1.59048	2.05206	1.82585	2.09906	1.80704	2.74837	2.83409	1.99971	1.53265	1.88467	2.37044	2.5617	2.26366	1.47164	1.79714	2.29427	1.9937	2.12846	2.27002	2.34432	1.84143	0.971276	1.1677	1.73618	1.46005	0.965546	1.06027	2.1213	3.60957	1.23309	1.97353	0.445103	0.532869	1.86208	1.62616	0.161419	2.31115	1.94106	0.902258	1.24336	0.718447	0.869591	2.29567	2.17923
P02649	Apolipoprotein E	APOE	1.02969	0.872367	1.00747	1.24709	0.961393	0.669543	1.6514	1.21738	1.95166	1.76291	1.13607	1.30377	1.02828	1.28311	1.5777	1.36197	1.46265	2.19921	0.73559	0.958471	1.79946	1.84122	1.80473	1.69572	1.48022	1.08836	2.02647	1.03775	0.778819	2.85586	2.36249	1.85235	1.51846	2.48009	2.46877	2.63354	1.55922	0.82831	1.00579	2.2939	1.61724	1.45062	1.97416	2.05502	0.79846	2.01093	1.31222
P02656	Apolipoprotein C-III	APOC3	-0.790355	-1.84866	-2.10122	-1.86016	-1.27079	-1.26445	-1.33353	-1.22831	-1.25431	-1.3323	-1.74526	-1.31824	-1.59855	-1.18629	-1.18322	-1.36854	-1.09121	-0.95368	-1.04846	-1.24615	-0.930255	-1.06682	-1.08686	-1.44626	-1.43889	-1.10729	-1.46889	-1.20535	-1.8574	0.286612	0.291417	0.230016	-0.99012	-0.228697	1.7424	-0.711722	-0.994648	1.25566	0.405353	0.0621239	-1.02218	-1.92481	-1.14105	-0.603947	0.476319	1.47864	1.8749
P07360	Complement component C8 gamma chain	C8G	-2.35127	-4.02232	-3.21406	-3.08982	-3.77944	-3.39819	-3.48412	-3.59771	-3.11384	-3.30561	-3.14586	-2.44497	-2.58186	-3.47794	-3.44201	-3.34937	-3.50702	-2.5906	-3.98212	-3.8152	-4.00558	-3.62202	-3.15	-3.10274	-2.87361	-3.20779	-2.81847	-2.86169	-3.51862	-2.50458	-2.17477	-1.66781	-3.48729	-1.96402	-2.23507	-2.40102	-1.65341	-2.57928	-1.621	-2.44875	-3.15879	-3.54653	-3.68377	-2.38509	-3.94732	-2.17945	-0.775446
P01019	Angiotensinogen;Angiotensin-1;Angiotensin-2;Angiotensin-3;Angiotensin-4;Angiotensin 1-9;Angiotensin 1-7;Angiotensin 1-5;Angiotensin 1-4	AGT	2.14419	0.292094	1.1712	1.3458	1.58329	1.69986	1.24152	1.57526	1.53063	1.73894	1.25969	1.74816	1.64552	1.33832	1.46736	1.28383	1.19044	1.38553	2.00483	1.48087	1.26775	1.74982	1.03404	1.77479	1.49539	1.82114	1.96031	2.04154	1.05265	2.92721	2.37716	2.90539	1.54676	1.63314	2.69328	2.31215	2.75326	1.70761	1.82422	1.87795	2.26314	2.48219	1.14069	1.35085	1.33194	1.91747	2.61111
P05155	Plasma protease C1 inhibitor	SERPING1	4.1576	3.69568	4.11034	4.26348	4.07323	4.14922	4.29339	3.73619	3.80303	3.98672	3.93549	3.70984	3.67654	3.9247	4.12187	4.15799	3.76778	3.83717	3.98379	4.03505	3.86927	4.33158	3.92477	3.77926	3.82093	3.93006	4.0552	3.46774	4.03253	3.88752	3.92603	3.92099	4.2597	4.23311	4.63745	4.2779	4.11016	4.20001	4.64349	4.19085	4.51314	4.39181	4.46995	3.52956	3.79863	3.65387	3.85935
O75882	Attractin	ATRN	-1.44259	-1.44153	-1.93659	-1.86244	-1.41219	-1.21246	-1.56129	-1.03876	-1.41568	-1.72342	-1.68221	-1.29932	-1.37838	-1.21742	-1.67273	-1.24455	-1.57819	-1.13821	-1.08479	-1.1974	-0.760477	-0.92281	-1.40662	-1.71529	-1.85804	-1.13843	-1.85812	-1.62992	-1.92883	-1.79011	-1.45022	-1.73545	-1.47746	-1.47573	-1.5603	-0.992559	-2.36347	-2.03772	-1.81712	-1.4564	-2.25481	-1.44362	-1.41223	-1.58522	-1.71938	-1.63707	-4.21265
CON__P02768-1;P02768	Serum albumin	ALB	7.92003	7.95497	7.76858	7.86857	8.20978	8.14381	8.24929	8.43047	8.18913	8.08392	8.05143	7.72851	8.06602	8.12158	8.09611	7.91003	7.68639	7.87339	8.20178	7.84261	7.84628	8.09418	7.8631	8.0064	7.9096	7.96898	7.71358	8.25846	8.01223	7.71675	7.82776	9.41078	7.38422	8.03138	8.00681	7.49208	8.75321	7.12278	7.83077	7.36037	8.99597	7.58301	7.22997	7.69706	7.11217	7.77218	7.87949
P61769	Beta-2-microglobulin;Beta-2-microglobulin form pI 5.3	B2M	-5.73364	-6.43951	-7.28052	-4.95349	-7.202	-5.9719	-9.2137	-7.516	-5.60244	-6.20009	-8.2045	-6.41016	-8.01415	-6.18753	-6.41881	-6.21628	-6.23448	-5.93225	-5.72015	-5.33919	-5.02514	-4.99367	-5.7632	-5.81461	-5.58313	-7.20241	-6.34072	-6.13579	-6.6788	-1.24433	-0.0115749	0.99802	-0.55575	2.39891	1.24247	0.172209	-0.868731	0.20113	0.745235	-0.760744	-0.846319	-1.62962	-1.77728	-0.1173	-1.76531	-1.20576	-0.52214
Q14624	Inter-alpha-trypsin inhibitor heavy chain H4;70 kDa inter-alpha-trypsin inhibitor heavy chain H4;35 kDa inter-alpha-trypsin inhibitor heavy chain H4	ITIH4	3.07163	2.33197	3.07446	2.85657	2.63867	2.9466	3.19432	2.61311	2.74537	2.43109	2.97073	2.4394	1.96201	2.83907	2.84688	2.71529	2.66134	2.88521	2.7592	2.59794	2.66099	2.78293	2.78491	2.79545	2.7104	2.77711	2.97704	2.13826	2.70297	1.87636	2.80637	2.33015	2.0989	2.20976	2.51074	2.81869	2.65596	2.92736	3.04599	2.40199	2.29103	2.40358	2.40074	1.53961	2.60653	1.98071	2.28244
P02760	Protein AMBP;Alpha-1-microglobulin;Inter-alpha-trypsin inhibitor light chain;Trypstatin	AMBP	1.04688	1.50255	0.792465	0.969607	1.09255	1.01224	1.3163	1.50409	1.22066	1.43646	1.13514	1.13716	1.36105	1.00799	0.917574	0.846698	1.10472	1.1312	1.23301	0.697079	0.54801	0.931498	1.44234	1.38358	0.943071	1.36353	1.2762	1.12514	1.007	-0.123372	0.892744	2.15709	-0.498513	0.884582	0.388541	0.970801	0.74227	1.90744	1.28497	0.849585	1.35059	1.31567	1.24656	0.347293	0.573001	0.337156	1.26597
P02745	Complement C1q subcomponent subunit A	C1QA	-0.221714	-0.11299	-0.663239	-0.10237	-0.431094	-0.735725	-0.653226	0.395936	0.284857	0.555725	0.515167	-0.486569	0.552327	0.124298	0.220203	0.0514091	0.068226	0.0912305	0.389363	-0.491723	0.282053	-0.230576	0.235885	0.0962503	-0.591879	0.0217295	-0.376548	-0.1889	-0.596688	-0.0170857	1.16616	1.29923	0.843393	1.58343	2.17187	1.25264	0.656871	-0.50878	-0.222702	-0.217159	0.60904	0.219375	-1.24547	-0.0156217	-0.526815	-0.394511	-0.184584
P02746	Complement C1q subcomponent subunit B	C1QB	0.392808	0.683534	0.283293	0.601736	0.0246873	0.159866	0.289398	1.06729	0.854626	1.07704	0.970657	0.404528	1.06215	0.971976	0.879833	0.720709	0.703737	0.949118	0.834483	0.73882	0.852631	0.82972	0.906431	0.814213	0.366193	0.487107	0.320619	0.744213	0.110167	1.29658	2.22698	2.02544	1.61319	2.66024	3.10806	2.0835	1.60303	1.17259	1.29406	0.854759	1.97822	1.46259	1.13532	1.23274	0.645001	0.686621	1.05804
P02747	Complement C1q subcomponent subunit C	C1QC	-1.61251	-2.41724	-2.05258	-2.16574	-2.7267	-2.51887	-1.94441	-2.1653	-1.14567	-1.41968	-1.42679	-1.69823	-1.2199	-1.51471	-1.60204	-1.7994	-1.87703	-0.988189	-0.989463	-1.67737	-1.77551	-1.83182	-1.64258	-1.68685	-1.89009	-1.96852	-1.90972	-1.71625	-1.95523	-0.836305	-1.0526	1.02282	-1.44167	0.0562518	-0.284309	-0.350557	0.504785	-2.19236	-0.734443	-2.45264	0.608518	0.195739	-2.64022	-1.83608	-1.94201	-1.95561	-0.691164
P09871	Complement C1s subcomponent;Complement C1s subcomponent heavy chain;Complement C1s subcomponent light chain	C1S	1.52368	1.18423	1.39791	1.409	1.09169	1.33564	1.72911	1.17888	0.965339	1.38908	1.42529	0.929951	1.0603	1.23976	1.38131	1.07834	1.0581	1.53254	1.13735	1.17639	1.37695	1.41767	1.515	1.33314	1.35675	1.44232	1.07212	1.11042	0.980828	0.487429	1.16431	1.08154	0.982226	0.903764	1.69014	0.867354	0.816299	0.831002	0.713971	0.130608	1.05404	0.845238	1.14632	0.24194	0.74909	0.294308	0.264438
P08697	Alpha-2-antiplasmin	SERPINF2	0.40244	0.0643961	-0.254856	0.0877181	0.18596	0.254893	0.433848	0.795959	0.53259	0.202273	0.0591525	0.0928478	0.42535	-0.103078	0.126382	0.025893	-0.179232	0.028576	0.0810168	-0.119965	0.0508097	-0.240798	-0.117133	0.191625	0.23383	0.38538	0.267997	0.433293	0.176386	-0.278717	-0.551021	0.442557	-0.54865	-0.842761	0.469215	-0.65047	0.454124	-0.552066	0.733633	-0.562165	0.21585	0.371027	-0.596268	-0.401527	-0.593702	-0.322745	0.172365
P06681	Complement C2;Complement C2b fragment;Complement C2a fragment	C2	-0.753883	-0.95164	-1.25412	-0.652873	-0.507959	-0.810347	-0.907744	-0.566498	-0.785214	-0.445938	-0.531616	-1.05142	-0.7038	-1.05092	-0.585566	-0.935441	-1.05455	-0.857767	-0.335885	-0.747548	-0.695425	-0.505792	-0.924621	-1.27584	-0.955186	-0.573816	-1.29474	-1.3927	-1.20725	-1.7459	-1.25904	-0.276946	-0.741991	-0.584466	0.233259	-0.929472	-0.235337	-0.158044	0.410505	-1.93421	-0.360406	0.614043	-1.10344	-1.36354	-0.619864	-1.16737	-0.251872
P01024	Complement C3;Complement C3 beta chain;C3-beta-c;Complement C3 alpha chain;C3a anaphylatoxin;Acylation stimulating protein;Complement C3b alpha chain;Complement C3c alpha chain fragment 1;Complement C3dg fragment;Complement C3g fragment;Complement C3d fragment;Complement C3f fragment;Complement C3c alpha chain fragment 2	C3	3.62906	3.43339	3.50085	3.60887	3.97404	3.30017	3.82518	4.10627	3.48235	4.12156	4.3123	3.67236	4.30199	4.01932	3.94037	3.81685	3.76794	4.13516	4.68648	3.78271	4.02009	4.25442	3.60915	3.55849	3.64268	3.57167	3.5158	3.16425	3.51828	3.14993	3.05792	4.22573	2.71328	2.95602	3.40771	3.67234	4.58879	3.58138	3.74789	2.76124	4.78047	5.21187	3.34252	2.42867	3.66172	3.25234	3.86545
P0C0L4	Complement C4-A;Complement C4 beta chain;Complement C4-A alpha chain;C4a anaphylatoxin;C4b-A;C4d-A;Complement C4 gamma chain	C4A	1.58347	0.354954	1.07413	1.5614	1.42812	1.28477	1.16875	1.36225	1.21509	1.64064	1.32625	1.97803	0.834897	1.47622	1.60397	1.16418	1.81898	2.23671	1.36055	1.34178	1.13748	0.785537	1.31558	1.93714	-5.84377	2.05267	1.19956	-0.315181	1.12052	0.152096	-0.0741022	0.438027	-0.597499	-0.201881	0.693858	1.01908	0.937989	1.9061	2.04504	0.311237	-0.899096	1.45641	0.154208	-0.71152	0.978421	0.0968018	0.642377
P0C0L5	Complement C4-B;Complement C4 beta chain;Complement C4-B alpha chain;C4a anaphylatoxin;C4b-B;C4d-B;Complement C4 gamma chain	C4B	3.64167	2.97589	3.06187	3.20178	4.0053	3.39335	3.29117	3.70517	3.21228	3.72987	3.44806	3.32374	3.53876	3.42393	3.32068	3.60163	3.57933	3.88462	4.334	3.32764	2.97999	3.46113	3.52433	3.42896	2.74555	3.57264	3.29048	2.60248	3.3139	1.39635	2.05715	3.23079	1.67674	2.40144	3.48301	3.31737	3.44793	3.68612	4.42739	2.30722	2.8962	4.08204	2.61967	1.3014	2.69846	2.46572	3.22818
P19823	Inter-alpha-trypsin inhibitor heavy chain H2	ITIH2	1.18993	1.44285	0.694997	1.18829	2.15116	1.41099	2.17447	2.43721	1.76221	2.09977	1.69379	1.49358	2.47265	1.68918	1.76289	1.66331	1.70234	1.54104	2.77797	1.62765	1.38926	2.08861	1.91883	1.16091	1.03061	2.01238	0.33252	1.18103	0.91983	0.108108	0.945306	1.92795	0.476745	0.114017	1.57286	2.2965	-0.0106364	0.881318	1.55472	0.80025	1.89738	1.92342	1.6068	0.571996	1.04362	1.20792	0.64534
P08603	Complement factor H	CFH	3.1662	3.02041	3.06235	2.82078	2.5975	2.9698	2.90054	3.3181	2.79752	3.05919	2.90536	3.13098	3.1345	2.7809	2.66002	2.9371	3.09308	3.63702	3.37372	3.10505	3.45193	3.40643	2.9219	2.77076	3.22514	3.02171	3.19509	2.91766	2.97732	2.88144	2.17445	1.83219	2.74624	1.9589	2.47466	3.00858	1.79514	2.2712	2.68897	2.15063	2.04948	2.63172	3.09333	1.8565	2.79732	2.2912	-0.183336
P01031	Complement C5;Complement C5 beta chain;Complement C5 alpha chain;C5a anaphylatoxin;Complement C5 alpha chain	C5	-0.739224	-1.0167	-1.15422	-1.03677	-1.13813	-1.12156	-0.677739	-1.05046	-1.19532	-0.919358	-0.964001	-0.73727	-0.6697	-1.16576	-1.32257	-1.35413	-0.92612	-0.658258	-0.947463	-1.29005	-0.997785	-0.918597	-1.03261	-0.978816	-1.12971	-0.603954	-0.877868	-0.987608	-0.918571	-1.21221	-1.80971	-0.483	-1.59984	-3.37819	-1.7017	-1.84545	-0.489731	-1.27263	-0.647522	-2.17949	0.200081	-0.0199525	-1.37604	-2.75791	-1.23579	-1.50684	-1.44128
P04217	Alpha-1B-glycoprotein	A1BG	3.96609	3.15291	3.46479	3.46152	3.34548	3.62224	3.66011	3.39606	3.02577	3.09124	3.63482	3.60788	3.34777	3.2607	3.13104	2.8846	3.1181	3.75694	3.49387	3.25527	3.34105	3.22396	3.84857	3.89888	3.88629	3.52916	3.64085	3.26128	3.74977	3.20574	1.98268	2.48619	2.60552	1.55712	1.87745	2.8471	2.63888	2.9602	3.31725	2.0013	3.10108	3.72245	3.25539	1.86785	2.82588	2.36529	3.30166
P10643	Complement component C7	C7	0.673453	1.02307	0.540912	0.810958	1.06216	1.01758	1.17857	0.741717	0.782442	0.222856	0.872354	0.465703	1.31558	1.13783	1.16269	0.963305	0.481992	1.15903	0.70522	0.609321	0.72701	1.03152	1.18086	0.67454	0.762888	0.761887	-0.197792	-0.0303172	0.642671	3.04301	1.85518	2.40283	2.97603	2.26235	0.420891	1.79743	1.96732	1.4738	1.11424	2.04196	2.65278	2.84635	2.49998	2.47249	2.18942	1.30029	0.634612
P43251	Biotinidase	BTD	-2.16539	-2.37963	-4.10364	-2.37349	-1.49095	-2.03749	-1.85464	-1.39088	-2.34279	-2.54405	-1.6665	-2.32873	-1.36167	-2.15912	-1.47495	-1.96184	-2.2704	-1.80732	-1.21059	-2.33646	-2.13009	-1.82892	-2.54083	-2.32119	-2.24456	-1.75162	-2.50351	-2.44129	-2.78585	-2.88159	-3.26363	-2.85283	-2.49333	-3.04732	-3.11845	-2.41253	-2.87865	-2.98712	-2.22803	-3.22072	-1.92403	-2.43522	-2.42832	-2.55986	-2.86779	-2.64617	-2.0856
P07358	Complement component C8 beta chain	C8B	0.849168	-0.14546	0.248211	0.405271	0.0865276	0.700203	0.26951	0.522998	-0.266555	0.621083	0.293736	0.429512	0.647362	0.238561	0.412202	-0.137022	-0.565192	0.0459944	0.696453	0.0696264	-0.178737	0.218931	-0.349851	0.278142	0.0660779	0.588136	0.488191	0.215268	-0.208749	-0.846627	-0.89096	-1.24757	-2.33832	-1.52436	-0.757897	-0.152482	0.0572659	-0.54801	0.00188269	-0.2799	0.425176	-0.736712	-0.52691	-0.885276	-0.191231	-0.0157838	0.477409
Q92954	Proteoglycan 4;Proteoglycan 4 C-terminal part	PRG4	-2.68899	-3.14485	-3.23671	-3.58642	-3.14559	-2.78245	-2.56133	-2.63352	-3.75982	-2.88531	-4.03742	-2.61731	-4.30419	-3.87503	-5.65117	-3.85097	-3.48659	-3.27939	-3.70518	-3.69695	-2.76903	-2.94012	-4.23225	-3.54699	-3.10778	-2.74119	-2.62026	-4.03284	-3.56409	-5.70081	-3.10535	-2.04369	-3.66821	-4.3138	-3.02439	-4.762	-3.80656	-3.32968	-2.42428	-6.43833	-2.10265	-3.52597	-4.25879	-2.97291	-3.41822	-2.93969	-4.00589
P07357	Complement component C8 alpha chain	C8A	0.511576	-0.216395	0.145367	0.393585	0.00201359	0.566579	0.202658	0.289313	-0.401466	0.429492	0.345065	0.262631	0.653877	0.250563	0.100378	-0.158436	-0.335613	0.369523	0.563061	-0.370655	-0.050736	0.24387	-0.595447	0.0679176	0.0509314	0.342422	0.445988	0.188304	-0.384997	-0.830837	-0.462812	-0.661804	-6.72813	-1.72504	-0.48024	-0.14847	0.444697	-0.337449	0.35691	-0.342954	0.450526	-1.25668	-0.586513	-1.10617	-0.420451	0.321243	0.820358
P00915	Carbonic anhydrase 1	CA1	-6.60418	-2.92257	-3.33996	-2.90714	-2.07814	-3.78113	-2.946	-1.1553	-2.67161	-3.41945	-2.85726	-2.88268	-2.33452	-2.40906	-1.4596	-2.25448	-1.64289	-2.46511	-4.17616	-2.98999	-1.35342	-3.12397	-2.8131	-3.65358	-3.64016	-4.00793	-3.58894	-3.60089	-4.2848	4.53337	-2.22432	-2.34311	1.12616	-0.99776	-0.223139	-3.07658	-5.77076	-4.75842	-1.7091	-2.00323	-4.74024	-6.56736	0.604722	-1.04529	-2.72909	-1.94547	-1.94016
P08571	Monocyte differentiation antigen CD14;Monocyte differentiation antigen CD14, urinary form;Monocyte differentiation antigen CD14, membrane-bound form	CD14	-5.07537	-5.35891	-5.07205	-7.24823	-5.59764	-6.49578	-4.78514	-8.71661	-7.14983	-10.1246	-6.77243	-6.58701	-7.65048	-4.66159	-7.66826	-3.94129	-7.2549	-6.58527	-4.27033	-3.67947	-6.52777	-7.35767	-5.20912	-3.34919	-4.25422	-3.87614	-6.78883	-2.84881	-5.57125	-1.1589	-1.67493	-0.983884	-2.20537	-2.04828	-1.93295	-1.30366	-1.65736	-2.37008	-0.666634	-2.7952	-1.74322	-1.07315	-1.52837	-2.91934	-3.10316	-3.57094	-1.84661
O43866	CD5 antigen-like	CD5L	2.18948	0.868576	0.288249	1.28311	1.78394	1.17944	0.843605	1.76973	1.19933	0.878767	2.15594	2.24186	1.5157	2.68657	1.41775	2.525	2.43133	1.58562	0.899298	1.41328	1.33035	1.50912	1.89406	2.85401	1.48312	1.48983	1.39733	2.25889	1.60539	4.24155	2.32003	1.79716	2.08837	2.78804	0.710074	2.2983	1.00874	0.645103	-0.235992	3.22202	1.47267	-1.86452	1.89394	2.25855	1.5251	1.53476	0.879748
P00751	Complement factor B;Complement factor B Ba fragment;Complement factor B Bb fragment	CFB	2.00518	1.67623	1.51594	2.04003	2.78837	2.12085	2.0916	2.26316	1.90273	2.5247	2.73861	1.61201	2.60582	2.405	2.55159	1.97334	1.87467	2.30207	3.57138	2.18501	2.17417	2.35551	1.80236	1.47604	1.46254	2.29712	1.17896	1.33729	1.64918	1.56667	2.01017	1.6167	0.763729	1.39283	2.72984	1.77219	3.04558	2.07463	2.815	1.28277	2.82952	3.54457	2.34763	1.48159	1.96083	2.25896	2.97951
P02774	Vitamin D-binding protein	GC	3.10409	2.99685	3.16324	3.19187	3.07161	3.21861	3.33253	3.02542	3.24987	3.3859	3.04005	2.99831	3.00052	3.16168	3.15913	2.84149	2.66816	2.79272	3.05323	2.66107	2.66362	2.55805	2.85188	3.26942	3.0339	3.16706	3.10397	3.46851	3.17345	1.99876	2.4642	3.44479	2.00395	1.68327	2.53791	2.41546	3.23895	2.11189	3.00167	2.01098	2.99202	2.80665	2.057	1.74712	2.48657	2.44715	3.22314
P00736	Complement C1r subcomponent;Complement C1r subcomponent heavy chain;Complement C1r subcomponent light chain	C1R	1.32135	0.697917	0.81517	1.07177	0.693777	1.07174	1.3279	0.866745	0.707168	1.07574	1.14234	0.326538	0.633914	0.958324	1.05901	0.662835	0.81368	1.15713	0.610023	0.857217	1.10669	1.17735	1.00573	0.740478	0.604895	0.96474	0.580272	0.761303	0.424013	-0.37988	0.619594	0.343803	0.0554416	0.251228	1.3107	0.0304238	0.224881	0.479828	-0.325764	-0.552919	0.340645	0.418698	0.461694	-0.414997	0.215601	-0.414828	-0.561331
P36980	Complement factor H-related protein 2	CFHR2	-0.979201	-3.15979	-2.69159	-1.79349	-2.55943	-2.37416	-1.89638	-1.13566	-2.62981	-0.756485	-1.73259	-1.19678	-1.71921	-1.82319	-3.37657	-1.39053	-2.41545	-1.2233	-1.21945	-3.31125	-1.98518	-2.01065	-0.659991	-0.589229	-0.992286	-2.85826	-0.954101	-1.06769	-1.41626	-6.29584	-1.81392	-2.19639	-3.06424	-1.91969	-1.95966	-1.59666	-1.86154	-2.11337	-1.65092	-2.31175	-1.55079	-1.86598	-2.02989	-2.25162	-1.87773	-2.46634	-2.96781
P22792	Carboxypeptidase N subunit 2	CPN2	0.743174	0.471972	0.370215	0.432009	0.288953	0.567776	0.565242	0.521732	0.75705	0.225071	0.729981	0.534528	0.498584	0.0530372	0.339837	0.552296	0.472742	0.910923	0.743446	0.191018	0.670082	0.791522	0.244905	0.811937	0.754489	0.348605	0.391494	0.331208	0.277147	0.481188	-0.0829534	-0.463326	0.0544219	-1.09213	1.15134	0.284808	-0.629127	0.38021	0.569243	-0.436689	-0.375951	-0.435578	-0.0178261	-0.191659	0.0190829	-0.391377	-0.160435
P27918	Properdin	CFP	-2.61878	-1.74376	-2.06625	-1.87933	-2.71689	-2.28193	-1.92494	-5.7084	-2.48422	-2.26061	-2.1182	-1.981	-2.23728	-2.05735	-2.28567	-2.58421	-2.24581	-2.10972	-2.12258	-2.99495	-2.0656	-3.38997	-2.53533	-2.12752	-2.08405	-1.77689	-1.96825	-2.42391	-2.48663	-2.48349	-2.38295	-5.99976	-0.963924	-1.07429	-1.55601	-2.08346	-4.53105	-5.8219	-7.39306	-1.9358	-6.12926	-5.61163	-5.70906	-2.3438	-9.19508	-5.30444	-2.99164
O00533	Neural cell adhesion molecule L1-like protein;Processed neural cell adhesion molecule L1-like protein	CHL1	-4.33474	-5.66205	-5.45089	-5.16492	-6.64151	-5.22915	-4.98657	-5.55585	-5.26701	-6.13881	-6.05791	-5.43807	-5.54403	-5.60148	-5.54943	-5.2945	-6.00402	-5.24754	-6.69754	-5.0084	-5.41071	-5.34786	-4.4017	-4.94899	-5.32552	-5.42552	-5.07314	-5.43927	-5.0766	-4.29158	-4.58658	-6.91915	-3.80323	-4.69566	-5.89291	-4.52465	-4.84109	-5.91994	-6.35678	-4.95749	-4.81033	-5.37453	-4.66841	-5.15317	-5.4996	-5.55956	-5.62298
P05452;CON__Q2KIS7	Tetranectin	CLEC3B	-2.34707	-3.40989	-4.01891	-3.14807	-4.28045	-3.59308	-4.42713	-3.51393	-2.55003	-2.89212	-2.56432	-2.72723	-3.59107	-3.41473	-3.28419	-2.00106	-2.71882	-2.87406	-3.84945	-3.16928	-3.08624	-2.50112	-2.21783	-3.1637	-2.30174	-3.25932	-2.76416	-3.13594	-2.38825	-2.05841	-1.76048	-2.21805	-1.36485	-1.69171	-2.91861	-3.8334	-3.26137	-2.49968	-3.11921	-2.03742	-2.73989	-3.46405	-2.31148	-1.90434	-2.73296	-2.07143	-1.9482
P00747	Plasminogen;Plasmin heavy chain A;Activation peptide;Angiostatin;Plasmin heavy chain A, short form;Plasmin light chain B	PLG	2.1012	1.78528	1.2521	1.79376	3.04032	2.30786	2.36988	2.83503	2.24279	2.78553	2.71127	2.20365	2.98824	2.75157	2.45521	2.43423	2.27118	2.1537	2.99511	2.38834	2.33755	2.86635	2.12867	1.80803	1.66687	2.40829	1.17055	1.57541	1.37532	0.405282	1.30818	1.42542	0.28011	0.943903	0.670911	1.25313	1.66242	1.77794	1.95985	0.977605	0.421138	2.06864	1.40523	0.815952	1.49746	1.63467	0.197361
P49747	Cartilage oligomeric matrix protein	COMP	-2.94052	-2.73613	-2.98423	-3.18468	-3.11477	-2.84452	-2.66151	-8.57008	-2.83871	-2.18049	-2.56706	-2.628	-2.76017	-2.86004	-2.58779	-3.75108	-3.18945	-6.29761	-2.53607	-3.20516	-3.05055	-2.88137	-2.47918	-2.94156	-2.57793	-2.81927	-2.90211	-3.15563	-3.09841	-1.9293	-2.85504	-2.26055	0.0290638	0.133186	-5.28417	-3.1938	-0.0305396	-2.41258	-2.40696	-3.11694	-3.52021	-6.49991	-3.92073	-1.63886	-2.88756	-2.49114	-2.3489
P00450	Ceruloplasmin	CP	4.08685	3.69204	3.66565	3.17204	4.23566	4.24699	4.3161	4.2098	3.80736	4.05409	4.37228	3.87701	4.38625	4.20765	4.16343	4.0403	3.52694	3.93333	4.67337	4.00246	4.20337	4.23347	4.11193	4.04252	4.01653	4.10454	3.07682	3.56194	3.63124	4.59152	4.01024	4.22252	3.67072	4.34954	4.38601	3.79982	4.69573	4.11898	4.70375	4.06041	4.1439	5.07265	3.86262	3.54078	3.93625	4.05332	4.2521
Q14520	Hyaluronan-binding protein 2;Hyaluronan-binding protein 2 50 kDa heavy chain;Hyaluronan-binding protein 2 50 kDa heavy chain alternate form;Hyaluronan-binding protein 2 27 kDa light chain;Hyaluronan-binding protein 2 27 kDa light chain alternate form	HABP2	-0.569402	-1.30002	-1.36572	-0.997377	-1.08448	-0.640724	-0.0994233	-0.431554	-1.45268	-1.13359	-1.14545	-1.03214	-1.14934	-1.32156	-1.15872	-1.75463	-1.93647	-1.29848	-1.11034	-0.945792	-0.820843	-1.08992	-0.865956	-0.653374	-0.369695	-0.567606	-0.603568	-0.727747	-1.22291	-2.97159	-1.68989	-3.04929	-1.76814	-2.03694	-1.55148	-1.88002	-5.46297	-1.87295	-1.94656	-2.42431	-1.13176	-1.36782	-1.52995	-1.35981	-1.46322	-1.73908	-2.1611
P08185	Corticosteroid-binding globulin	SERPINA6	1.11258	0.459567	0.832872	0.485578	1.1744	1.31128	1.46968	0.885265	1.0317	1.07595	0.918293	0.700466	0.915611	0.955602	0.836775	0.750331	0.50063	0.628286	1.40216	0.739714	0.747569	1.16614	0.525722	0.978478	0.808973	1.00584	0.534579	1.35528	1.00417	-0.420037	-0.328706	0.957906	-0.650433	-0.311094	-0.672389	0.692254	1.21021	-0.149359	0.697994	-0.0772074	1.23077	0.616227	0.479147	-0.296721	-0.0782989	0.39013	0.711592
Q03591	Complement factor H-related protein 1	CFHR1	0.682641	0.927386	-0.212957	1.31387	0.00629728	0.840557	1.25293	1.15284	0.173556	0.739668	0.461995	0.650836	0.521411	1.04739	0.00232992	1.24151	0.260977	0.485796	0.856518	1.07595	1.38987	1.34382	1.71286	1.70289	0.598718	1.06833	1.47395	1.41017	0.553112	-0.733122	1.16505	-0.2719	-1.62701	0.0155113	0.770447	0.290992	0.587966	0.332473	1.28976	0.677873	-1.08043	1.22451	-1.83636	0.228478	0.0185633	0.178222	0.926997
P05156	Complement factor I;Complement factor I heavy chain;Complement factor I light chain	CFI	1.17733	1.0591	0.657723	0.870445	0.620438	0.73165	0.80815	0.338156	0.783704	0.80375	0.968885	1.36118	1.22651	0.421884	-0.124565	-0.038354	0.738654	0.6649	1.41008	1.01126	0.788312	0.896443	0.395096	0.349992	0.621868	0.786458	0.887456	0.892156	1.04174	-0.233025	-0.842601	-0.263503	-0.476344	-0.744595	-0.205498	-0.629789	0.794262	0.562758	0.504458	-0.2441	0.935919	-0.16917	-0.142858	-0.799147	-0.0300075	0.217465	0.923939
Q16610	Extracellular matrix protein 1	ECM1	-3.01934	-1.96897	-5.15081	-2.22178	-2.63768	-2.45079	-3.17561	-1.81266	-1.57932	-2.02753	-2.61794	-3.84456	-2.88552	-1.98284	-1.27588	-1.27699	-3.43513	-2.11938	-6.69692	-2.47344	-1.92288	-3.8961	-7.72764	-6.46177	-3.12709	-3.05993	-6.23203	-1.80245	-1.66607	-2.43679	-3.72335	-2.07394	-2.42104	-2.68552	-4.82897	-6.63045	-1.09318	-2.27625	-1.58355	-2.26915	-0.874071	-1.79492	-1.52511	-1.43058	-2.88986	-2.26325	-3.31562
Q12805	EGF-containing fibulin-like extracellular matrix protein 1	EFEMP1	-5.83209	-6.21451	-5.88937	-9.18689	-5.75203	-6.13505	-5.03092	-5.74404	-5.65841	-6.88565	-5.92842	-5.06933	-5.72705	-8.40669	-6.09053	-5.48019	-5.55569	-6.70395	-5.93825	-8.26986	-9.1425	-6.12179	-4.94961	-6.80112	-9.35825	-7.66801	-4.93789	-6.13428	-7.43892	-1.90722	-1.58895	1.25	-2.08415	0.18207	-1.53107	-0.232548	0.436195	-2.85571	-1.58487	-1.43764	0.751353	-0.489031	-2.19234	-1.53224	-2.70983	-3.40204	-1.42261
P00742	Coagulation factor X;Factor X light chain;Factor X heavy chain;Activated factor Xa heavy chain	F10	-2.9164	-3.7239	-3.63102	-2.86702	-2.74198	-3.0517	-2.78699	-2.26849	-3.13836	-2.67772	-2.79814	-3.03671	-2.89088	-3.24061	-3.50172	-3.28983	-3.35122	-3.73224	-2.43212	-2.82869	-2.98177	-2.96776	-3.65818	-3.4153	-3.77259	-3.08308	-3.54621	-3.29979	-3.3666	-5.9299	-1.79704	-3.83254	-2.10903	-1.20484	-1.61864	-2.95848	-4.33634	-2.5072	-2.55812	-1.84342	-4.7354	-1.72629	-3.63358	-2.54602	-3.0851	-2.65467	-6.27182
P19652	Alpha-1-acid glycoprotein 2	ORM2	2.82868	2.6441	2.68632	2.95528	2.47996	2.7564	2.69928	2.71558	2.12764	2.62849	2.51795	3.18136	2.84644	2.36503	2.2388	2.8305	2.78874	2.66165	2.74538	2.18187	2.42856	2.67202	2.69652	1.93753	2.1278	2.78403	2.69851	2.5432	3.68302	0.73041	1.89972	2.91509	0.839805	1.09419	2.58349	1.89666	2.89997	2.28895	3.07928	1.55616	2.84553	2.46751	1.87896	0.858539	1.96512	3.24841	3.37514
P10909	Clusterin;Clusterin beta chain;Clusterin alpha chain	CLU	2.88731	2.83352	2.53613	2.21533	2.2836	2.26965	2.97431	2.76522	2.76969	2.77234	2.70519	3.00578	2.89625	2.66266	2.63704	2.74771	2.74908	2.9619	2.93582	3.28726	3.2382	2.89793	2.70858	2.72484	2.3142	2.30779	2.35116	2.54774	2.72908	2.23305	2.33002	2.14425	1.72326	2.11689	1.99968	1.88959	2.01987	1.96919	1.6306	2.09433	2.34723	1.66373	2.09127	2.0643	2.28197	1.99092	2.70041
P25311	Zinc-alpha-2-glycoprotein	AZGP1	1.79617	1.45464	1.22277	1.97972	1.09177	1.52044	1.58218	1.82074	1.89603	1.84467	1.86334	1.81018	2.06231	1.47911	1.37674	1.73933	1.46896	1.7195	1.69653	1.93726	1.71378	1.59054	1.89573	1.68257	1.33777	1.42347	1.55299	1.52449	1.65719	-0.0733225	1.6794	2.30543	0.245171	1.2167	0.508212	1.22297	1.26425	1.37837	1.89086	1.15035	1.92411	0.0492413	-0.103355	1.07964	0.299649	1.52128	2.33371
P05160	Coagulation factor XIII B chain	F13B	-0.955341	-1.79362	-1.92595	-1.24338	-0.785493	-1.10977	-1.06568	-0.498412	-1.5869	-0.311124	-0.955283	-1.46227	-0.95265	-1.08007	-1.0911	-1.10375	-1.29746	-0.9503	0.318736	-1.27842	-1.20224	-0.310432	-0.699399	-1.45279	-1.34779	-1.13862	-1.50909	-1.72529	-2.00481	-2.42496	-1.96309	-2.89296	-2.44989	-1.83427	-2.75012	-1.50417	-2.93049	-1.78726	-1.40752	-2.82392	-1.31396	-1.7191	-1.48744	-2.04058	-2.19764	-2.01565	-2.16546
P04004	Vitronectin;Vitronectin V65 subunit;Vitronectin V10 subunit;Somatomedin-B	VTN	1.45726	2.04069	2.90284	2.27136	2.29673	2.32544	3.36995	2.58632	1.31355	1.79992	1.42763	1.80792	1.79678	2.11995	2.24328	0.983277	2.59223	2.31658	1.51554	1.23794	2.54356	2.31052	1.96188	1.14782	2.19328	2.74811	2.20581	1.73116	1.17377	0.705658	0.894083	0.680327	0.861954	0.0719904	2.16922	1.01272	1.21563	0.946019	1.11614	1.0449	1.07508	2.20721	0.594323	0.694687	1.44566	1.20443	0.973428
P00740	Coagulation factor IX;Coagulation factor IXa light chain;Coagulation factor IXa heavy chain	F9	-2.88958	-4.12105	-3.32993	-3.80889	-3.95013	-3.00765	-3.66151	-2.72568	-3.91186	-3.57625	-4.27974	-3.88688	-3.58484	-3.52216	-4.73568	-3.57017	-3.72003	-3.40103	-3.7774	-4.10947	-3.48423	-3.31809	-4.22712	-4.36437	-4.04448	-3.66813	-4.08453	-4.18561	-3.56067	-5.32429	-4.14871	-6.58534	-4.87019	-4.56085	-4.06789	-4.30302	-7.5289	-2.91096	-3.10187	-3.39978	-4.34136	-7.24404	-4.23421	-4.26907	-4.88682	-3.4455	-3.51214
P23142;CON__ENSEMBL:ENSBTAP00000016046	Fibulin-1	FBLN1	-2.58336	-1.93529	-2.24844	-2.4496	-2.26949	-2.72323	-2.54235	-2.07863	-1.71115	-1.32582	-1.38278	-2.38357	-1.70811	-2.15139	-1.77224	-1.70684	-1.8042	-1.97054	-1.35913	-1.44424	-2.08636	-1.48216	-1.51794	-2.62863	-2.73872	-1.97239	-2.9509	-3.41075	-2.75801	-2.00189	-1.85668	0.291548	-1.02392	-0.377504	-3.78164	-0.726319	-0.989289	-0.772244	-1.31359	-1.54681	-0.265753	-0.505841	-1.36616	-0.76462	-1.76909	-2.13566	-1.31039
Q9Y6R7	IgGFc-binding protein	FCGBP	-5.92613	-5.95427	-5.44639	-5.30358	-6.77339	-7.00052	-7.69594	-7.74849	-6.5017	-5.36137	-9.84822	-5.33292	-5.42006	-9.07567	-6.79789	-8.55446	-7.15012	-5.93479	-5.75966	-5.6747	-6.42694	-9.53127	-5.44871	-7.81458	-10.8851	-7.11869	-8.29654	-4.93044	-8.62174	-4.04801	-2.12302	0.102423	-4.28898	-1.05846	0.47466	-3.59361	-2.09911	-2.03349	-7.54293	-0.692757	-1.66312	-1.64871	-1.9239	-2.78483	-2.85309	-6.51411	-5.54204
O75636	Ficolin-3	FCN3	0.359308	0.365144	-0.0320502	0.937294	0.713561	-0.0363076	0.210502	1.08441	-0.284587	1.11272	0.389232	0.386601	1.13628	0.469437	0.181603	0.752007	0.572976	0.357667	0.519497	0.319876	0.787507	0.977913	0.569598	0.327974	-0.307049	0.111333	-0.0110367	-0.34853	-0.294691	-0.343707	-0.838362	-0.523902	-0.0938539	-0.760088	0.92543	-0.462963	-2.98156	-1.0687	-0.0715416	-0.589428	0.119292	0.402038	0.350887	-0.000640889	-1.73331	-1.38098	-0.0553189
P02652	Apolipoprotein A-II;Proapolipoprotein A-II;Truncated apolipoprotein A-II	APOA2	-0.808214	-1.26297	-1.4347	-1.49815	-0.881356	-1.48125	-1.05573	-1.28598	-1.73407	-1.82191	-2.35467	-0.947205	-2.00306	-1.71373	-2.08941	-1.76117	-1.92431	-1.76213	-1.06162	-1.58107	-1.23372	-1.5832	-0.999722	-0.71921	-0.825718	-0.936079	-1.18741	-0.905007	-1.00726	-0.706913	-1.12061	-0.119747	-1.3676	-1.95597	-0.804544	-2.77611	-2.13681	-1.3118	-1.09081	-1.01651	-2.15161	-3.75317	-3.81672	-1.24374	-0.616485	-0.373556	0.236995
P06727	Apolipoprotein A-IV	APOA4	2.90713	3.17835	1.72764	2.65323	1.86437	2.59026	2.52228	2.71931	3.38553	3.58359	3.22885	2.76423	2.58235	3.05483	2.67119	2.4882	2.42401	2.47435	3.65558	3.75904	3.06469	3.1371	3.10152	2.0757	2.61816	2.42423	2.6656	2.46666	2.8984	2.5846	2.4959	2.66179	2.90619	3.02723	2.99102	2.20304	2.05926	2.14155	2.01336	1.67218	3.5312	2.50617	0.591918	1.40535	2.11338	1.36354	2.95421
P13671	Complement component C6	C6	1.21276	0.720634	0.871469	0.843423	0.471393	0.611333	1.12008	0.703942	0.519822	0.829246	0.648203	1.01758	0.768607	0.762562	0.797488	0.517061	0.367088	1.02485	0.93768	0.505309	0.318468	1.03968	1.11979	0.807497	0.966486	0.959301	0.786152	0.571914	0.900211	-0.415459	-1.28336	-0.651512	-0.710574	-1.73512	-0.965145	-0.769695	0.112202	0.529877	0.411791	-0.603466	0.0516638	0.224823	0.577589	-0.955193	-0.020414	-0.278583	0.469097
P02751	Fibronectin;Anastellin;Ugl-Y1;Ugl-Y2;Ugl-Y3	FN1	2.30281	2.67084	1.78949	2.08467	2.00948	2.45111	2.19197	2.8639	2.68861	3.02605	2.31326	2.77284	2.52042	2.08478	2.28377	2.13537	2.63003	2.69866	2.43859	2.68528	2.76621	2.50981	2.21617	2.05065	2.13162	2.5091	1.714	2.39695	1.84808	-1.62108	0.384889	-0.152258	1.40107	0.725854	0.667659	1.77154	1.10139	-0.178324	2.52388	1.99056	1.3689	1.67874	0.684377	0.973114	1.27033	1.3345	-0.474576
P43652	Afamin	AFM	1.75565	1.724	1.28262	1.44447	1.49521	1.00216	1.85042	2.17746	1.04631	1.25993	1.34808	1.3723	1.54774	1.12699	1.20007	1.01746	1.50218	1.83353	1.47475	1.23	1.74633	1.56281	1.28728	1.1581	1.69348	1.82259	1.35534	1.49523	0.982656	0.520797	0.393399	0.786837	1.2588	-0.181045	0.359648	0.172397	0.00235092	-0.0703714	0.170559	0.158721	1.49735	0.831357	1.45431	0.639833	0.693567	0.529565	0.501283
P07359	Platelet glycoprotein Ib alpha chain;Glycocalicin	GP1BA	-2.99194	-1.1627	-1.02738	-1.77565	-1.93881	-2.17395	-2.47738	-2.55837	-2.36952	-2.22934	-2.01306	-2.34667	-3.69028	-2.72308	-2.39542	-3.30941	-2.18099	-2.42649	-2.08582	-2.50176	-3.00307	-2.12115	-1.71547	-1.86548	-1.5423	-1.7861	-1.80509	-2.87501	-1.53654	-2.3812	-2.88828	-3.92818	-2.6851	-3.05879	-1.91677	-2.43225	-4.33175	-2.47735	-3.13164	-2.14097	-3.06269	-2.38173	-1.75776	-2.60695	-2.93709	-2.52876	-4.10101
P80108	Phosphatidylinositol-glycan-specific phospholipase D	GPLD1	-1.01996	-0.675742	-0.621465	-0.0477759	-0.96236	-0.58125	-0.438942	-0.817422	-0.69152	-0.581163	-0.488682	-1.02356	-0.884848	-0.708656	-0.655532	-0.351531	-0.639339	-0.936859	-0.736651	-0.388299	-0.796731	-0.27658	-0.682201	-1.32679	-1.39661	-1.19784	-0.810626	-1.00856	-0.483815	-5.18193	-3.23586	-5.77754	-4.87884	-5.33176	-4.94084	-5.42733	-5.55901	-2.95416	-4.90053	-4.18413	-4.47168	-3.72769	-3.72903	-5.19062	-2.08061	-3.56956	-3.43635
P22352	Glutathione peroxidase 3	GPX3	-1.89664	-2.35379	-1.4471	-2.17978	-3.10493	-2.79199	-2.28469	-3.2943	-1.51487	-2.32549	-2.07211	-1.03445	-2.1711	-2.33425	-1.53786	-1.61865	-1.72775	-1.45002	-3.20426	-2.47319	-2.72649	-3.11936	-1.91212	-2.14757	-1.6754	-2.58443	-2.55669	-1.76433	-1.50041	-0.721774	-3.38137	-8.121	-1.66759	-1.63279	-3.57286	-2.8287	-5.02471	-4.01007	-4.79686	-2.92425	-4.83331	-3.78049	-3.44244	-3.17763	-2.44281	-3.94932	-2.55481
P06396;CON__Q3SX14	Gelsolin	GSN	2.42959	2.69204	2.39919	2.45627	2.52112	2.63924	2.9378	2.66418	2.73817	3.20249	2.58382	2.15765	2.68781	2.89157	2.98192	2.89342	2.3259	2.53079	2.67524	2.37739	2.48342	2.98323	2.78897	2.18391	2.24644	2.44343	2.26063	2.15138	2.41361	1.21271	1.39512	2.25548	1.94097	1.49329	0.0904571	0.690279	1.41745	1.82187	1.0246	0.540978	2.14403	1.53951	1.68008	0.92412	0.527347	1.27786	1.48048
P01042	Kininogen-1;Kininogen-1 heavy chain;T-kinin;Bradykinin;Lysyl-bradykinin;Kininogen-1 light chain;Low molecular weight growth-promoting factor	KNG1	4.10328	3.77544	3.67058	4.13411	4.3675	4.34918	4.38292	4.46257	4.22071	4.24494	4.1621	3.83249	4.01934	3.82217	3.63145	3.74838	3.56997	3.62416	4.34579	3.80289	3.86083	3.61274	3.68833	3.96517	3.76062	3.85862	3.90693	4.22738	3.94456	2.28279	2.69613	3.36209	2.18747	1.99745	2.06403	3.1237	3.17693	2.50245	2.91011	2.6433	3.91759	3.55457	2.7609	2.30217	2.94208	3.37657	3.56689
Q04756	Hepatocyte growth factor activator;Hepatocyte growth factor activator short chain;Hepatocyte growth factor activator long chain	HGFAC	-2.13282	-2.75455	-1.98394	-2.37897	-1.48066	-2.41531	-1.60394	-2.35535	-2.14171	-3.17639	-1.91116	-2.5462	-2.55212	-1.85712	-2.16565	-1.68935	-2.46737	-2.62322	-2.24693	-2.49538	-1.68082	-1.59217	-2.48102	-2.06667	-2.59455	-2.33993	-2.42218	-4.57393	-3.01535	-5.1751	-3.76883	-3.99278	-6.16922	-4.57743	-5.28542	-8.91848	-3.74788	-2.64507	-3.10861	-4.57793	-3.11064	-5.64791	-3.54938	-3.77131	-3.13072	-4.37885	-2.46592
P00738	Haptoglobin;Haptoglobin alpha chain;Haptoglobin beta chain	HP	6.48085	6.3713	6.26585	6.30862	5.99947	6.26209	6.15982	6.02765	6.04596	6.05688	6.60035	6.00941	5.86771	4.76302	4.82571	6.34566	6.20526	6.42261	5.89759	5.47312	4.35413	6.46467	6.47691	5.94531	6.05108	6.12591	6.41481	5.91681	6.76804	5.4347	2.47817	5.55739	3.97348	2.14797	3.77302	6.36161	6.57481	7.00072	7.61672	6.17097	6.2966	5.38523	5.99248	4.60951	6.27832	7.06389	7.00813
O95445	Apolipoprotein M	APOM	-1.03779	-1.63382	-1.69766	-1.18262	-1.67084	-1.50293	-1.53715	-2.07254	-0.467839	-1.16485	-1.14383	-0.864077	-1.63185	-1.57281	-1.53954	-0.67726	-1.12133	-1.26315	-1.73264	-1.12923	-1.23366	-1.15711	-1.21968	-1.06579	-1.39624	-1.51959	-1.07689	-1.4934	-1.32395	-2.88888	-1.59654	-1.82356	-2.01368	-2.6969	-2.66663	-2.48771	-2.28921	-0.903197	-1.54016	-1.25547	-2.40328	-3.19418	-1.66121	-2.39527	-1.14822	-1.10994	-0.00333505
P00734	Prothrombin;Activation peptide fragment 1;Activation peptide fragment 2;Thrombin light chain;Thrombin heavy chain	F2	3.33766	2.64001	2.64657	2.8886	2.73253	2.52551	3.32072	2.64566	2.30845	2.58281	2.88211	2.81941	2.60618	2.41104	2.77686	2.56495	2.99344	2.8705	2.78398	2.7621	2.85651	2.89337	2.7405	2.83352	2.7913	3.06619	3.14055	2.5664	2.70868	1.04608	1.6106	1.9962	0.565209	1.82126	1.0871	1.73214	2.04849	1.98246	2.36898	1.33433	2.41789	2.59278	1.48194	0.682226	1.60592	1.83088	2.32401
P02766	Transthyretin	TTR	0.686955	0.626392	0.461945	0.430415	0.987337	0.770203	0.828641	0.940957	0.476817	0.0977954	0.313766	0.203861	0.358607	0.303218	0.44919	0.0143606	0.526988	0.726058	0.576263	0.160163	0.687453	0.516502	0.446976	0.577003	0.197631	0.194437	-0.119063	0.0453617	0.602508	1.31	-0.571819	-1.17322	-1.40841	-0.480592	-1.332	-1.04136	-1.12461	1.46354	1.28702	-1.28687	-0.939986	-0.94811	-0.871251	-0.221318	-1.06197	-0.400712	-0.163508
P15169	Carboxypeptidase N catalytic chain	CPN1	-1.79829	-1.42172	-2.16173	-1.34444	-1.50037	-1.29843	-1.45859	-1.28306	-1.25595	-1.8576	-0.752285	-1.43747	-0.524558	-1.68123	-1.5393	-1.84721	-1.5071	-1.93183	-0.768711	-1.71084	-1.50541	-1.67686	-1.80253	-1.01199	-1.80334	-1.36465	-1.68089	-1.44134	-1.75793	-2.36253	-1.91634	-4.60137	-3.19573	-7.62573	-0.879506	-2.79392	-3.12501	-2.02961	-2.39447	-2.46803	-0.883515	-2.35524	-2.52563	-2.47682	-2.25038	-1.95591	-1.5523
P17936	Insulin-like growth factor-binding protein 3	IGFBP3	-1.75318	-3.31293	-2.97403	-2.70963	-2.30706	-3.28892	-2.07209	-1.88021	-2.84611	-3.10697	-2.33123	-3.05314	-2.62213	-2.3149	-3.0116	-2.32088	-2.56021	-2.31512	-4.7666	-1.74938	-2.0571	-2.89504	-3.45089	-3.07974	-2.3925	-2.98184	-2.16295	-2.1653	-2.26452	-4.87485	-6.61787	-4.64511	-5.19121	-6.58641	-6.87793	-6.49686	-4.67289	-5.48914	-4.44423	-6.90735	-6.05773	-4.4976	-4.15885	-4.98266	-5.96149	-5.67601	-5.56404
P01876	Ig alpha-1 chain C region	IGHA1	5.38005	5.70217	5.62874	4.90474	5.7636	5.57295	4.73282	5.05002	5.62065	4.96418	5.84956	4.38125	4.68764	4.94584	4.93118	4.55445	5.59529	6.10551	4.73441	4.97187	4.15233	4.34888	4.2109	4.87757	4.86193	4.72489	4.98799	5.05793	5.06421	6.21308	5.92385	8.14605	6.09155	7.14745	6.26398	6.67968	6.79722	5.62755	6.10783	6.38865	6.09648	3.42317	5.32634	7.23609	5.9766	5.15861	4.86768
P0DOX5;P01857	Ig gamma-1 chain C region	IGHG1	6.04996	7.07383	6.29871	6.94736	7.24683	6.69823	6.55206	6.75514	6.49973	7.00435	6.70703	6.41112	6.51271	6.71479	7.11603	6.78258	6.23246	6.58645	7.14676	6.48544	6.53306	7.09928	6.06693	6.43382	6.7283	6.63618	6.5105	6.7681	6.81563	7.23864	7.07429	7.23626	7.51573	7.90299	7.51071	7.21057	8.26324	6.63593	7.36726	6.59482	8.14999	7.25703	6.46078	7.54446	6.7882	6.67281	6.12296
P01859	Ig gamma-2 chain C region	IGHG2	5.82553	6.25041	6.36557	5.89961	6.67317	6.1497	5.60819	6.51364	6.47569	6.13634	5.805	5.13529	6.66236	6.5993	6.43748	5.60959	6.41312	6.06714	5.99666	6.26774	6.89412	5.86285	5.09452	6.22115	5.8787	5.40448	6.25245	6.68765	5.56115	6.85565	6.14726	7.9036	6.23033	7.35103	6.87032	6.89779	7.70469	6.52454	7.56237	5.6324	6.32432	4.41256	4.85436	7.13035	5.99772	5.54625	5.93407
P01860	Ig gamma-3 chain C region	IGHG3	2.03606	2.25158	2.32416	1.87293	1.0044	2.57086	2.63059	3.41961	3.19408	2.99467	3.37997	1.78999	2.54879	2.2038	2.21947	1.37555	2.663	3.06635	3.00139	0.150373	1.96822	1.9877	1.00838	1.8819	1.64261	0.961634	2.04373	2.32911	2.36837	3.04529	3.0496	4.51748	3.10526	3.1021	2.65204	3.76598	5.01574	1.99957	2.26105	2.33217	3.30116	3.1622	1.27109	3.27164	2.2059	2.73161	2.36178
P01861	Ig gamma-4 chain C region	IGHG4	0.961002	3.06766	3.63279	3.11535	3.75161	4.99005	2.37386	4.26464	4.56616	3.60471	2.95198	0.884907	3.85812	2.18018	3.07071	4.4677	3.46927	3.96264	2.73386	4.0119	3.00964	2.53017	0.79462	3.50358	2.44357	2.83341	2.71045	2.5687	4.33152	2.991	2.78861	4.09181	3.99124	5.78203	3.70517	5.08029	2.59565	2.27119	4.91968	3.14994	4.00102	2.49755	2.36226	4.0158	2.23568	3.30229	3.97622
P01871	Ig mu chain C region	IGHM	4.76188	3.19394	2.56733	3.42471	4.50974	3.7617	3.36767	4.22091	2.91553	3.32311	4.47847	4.44822	3.79485	5.07235	4.07858	4.98011	4.7575	3.96449	3.72041	3.90904	3.61939	4.30008	4.26615	4.94489	3.84075	4.12451	3.74803	4.2199	3.85269	7.74521	4.6652	4.68371	4.97451	5.06566	2.93111	4.83441	3.7581	3.73838	3.44594	5.75101	4.15846	2.3589	4.50545	4.78883	4.04736	4.04397	3.76019
A0A0B4J1V0		IGHV3-15	-2.26976	-1.11923	0.15777	-1.03677	-0.404278	-1.33751	-1.49449	-0.483341	-3.81106	-0.763176	-2.09204	-1.52136	-1.98771	0.025947	-0.968392	-1.26724	-0.706865	-1.47823	-1.5935	-1.84833	0.0735822	-0.620979	-1.65868	-1.72668	-2.05529	-1.97372	-1.446	-0.834623	-1.15927	-0.162745	0.0625371	-0.128424	0.910379	0.766661	-0.395708	-0.525443	-0.119824	-0.435538	-0.772376	-0.804644	0.320908	-1.07484	-0.981677	0.595577	-0.503154	-0.430821	-0.643793
A0A0B4J1Y9		IGHV3-72	1.01223	1.73975	2.41007	0.924732	2.18694	1.68792	1.43926	2.75919	1.95679	0.873287	1.62851	0.856293	1.61441	2.30927	1.66079	2.24936	1.48877	1.08215	2.24645	2.11077	1.94793	2.13079	0.456253	2.05208	1.50134	1.02237	2.26235	1.97476	1.83767	2.30974	2.9325	2.69649	2.92534	3.75602	2.54691	2.83598	3.8423	2.05025	2.50762	2.44673	3.53865	4.96839	1.49846	3.2582	2.18932	1.66091	2.13105
A0A0B4J1X5		IGHV3-74	1.82067	2.84066	3.02614	3.32271	3.11555	2.80448	1.3022	2.2737	2.75241	2.9671	2.78497	1.71073	2.75839	3.11149	2.9663	2.79754	2.6672	2.99566	3.05547	2.16651	3.12808	2.66817	1.94977	1.93848	2.39021	1.96859	1.866	2.52517	2.13153	3.43811	2.91343	3.88587	3.98332	3.70469	3.29324	2.94289	3.99589	3.04218	2.64993	3.2115	3.98276	2.34659	2.59303	4.22629	3.15104	3.11484	2.82991
P06331;P0DP06;A0A0C4DH41;P01825;P01824	Ig heavy chain V-II region ARH-77;Ig heavy chain V-II region NEWM;Ig heavy chain V-II region WAH	IGHV4-61	0.439471	1.57016	1.71589	1.79562	2.2944	1.77431	1.24367	1.05994	1.38165	1.88749	1.73997	1.44611	0.686743	1.15381	1.30422	1.46087	1.46239	1.30365	2.12682	1.95006	1.25365	1.40943	0.946299	1.11454	1.46018	0.884748	1.05946	1.45029	1.0823	3.02799	3.35875	3.61433	3.91097	3.50316	3.0041	3.05653	3.58518	2.33432	2.91722	2.28104	3.56879	2.94963	2.21614	3.40239	2.45837	2.70851	1.39499
A0A0C4DH38		IGHV5-51	-1.46734	-2.37524	-0.152588	-0.644594	-1.05794	-0.754177	-1.4868	-0.852504	-0.73683	-0.490763	0.684283	-1.12692	-1.61643	-0.0128098	-0.827094	-0.470494	-0.654288	-0.240969	-0.873474	-0.749074	-1.06903	-0.264775	-0.955145	-0.629315	-0.397063	-1.51924	-1.16171	-0.928376	-0.535112	0.255645	0.290212	1.23682	1.80411	0.775499	1.52757	1.84577	1.82918	0.593127	0.125836	0.409693	2.23834	0.696561	0.831158	0.95575	0.438753	0.349356	-0.520901
A0A0B4J1U7		IGHV6-1	0.98922	1.74345	1.61045	1.7168	2.01707	1.03884	0.754152	1.13461	1.13104	0.862896	1.18223	0.263421	0.594834	1.27347	1.28402	0.33195	1.24444	0.56701	1.20705	0.226506	1.56641	1.50253	0.0871721	1.48632	1.10461	0.500772	0.650723	0.851749	0.61813	1.14614	1.92583	2.34414	2.31597	3.40899	1.93517	1.65131	-6.24973	1.99618	2.14409	0.368687	-8.22184	1.50606	1.37919	2.01965	1.95046	1.44597	0.632284
P01591	Immunoglobulin J chain	IGJ	0.088947	-2.06273	-1.13004	-0.493349	-0.89664	-0.454228	-1.87944	-1.304	-1.11683	-1.81466	-0.350368	-0.12873	-1.71062	-0.735674	-1.97908	-0.397638	-0.0816667	0.375337	-1.90147	-1.15795	-0.391783	-1.05863	-0.440925	0.0718635	0.202748	-1.58783	-0.650575	0.153568	-0.923838	3.88459	2.10684	3.47896	2.06558	2.83088	1.32617	1.4462	0.274455	0.95955	-0.404636	1.90908	-0.073476	-2.1608	0.834158	2.11955	1.52648	-0.119293	-0.0807433
P01834	Ig kappa chain C region	IGKC	5.78712	6.23886	6.16362	6.05399	5.87873	5.72341	5.63983	5.79171	6.12212	5.59102	5.78061	5.56604	5.79787	6.01772	6.24767	6.20672	5.84824	6.51419	5.19786	4.91062	5.91874	6.30556	5.74939	6.12528	6.16745	5.51862	5.73907	6.25138	6.46033	7.08034	5.90027	6.54748	6.55444	7.10831	6.11246	5.99637	6.75927	6.75947	6.84249	5.82869	6.33597	5.87011	6.25408	6.85994	5.92563	5.26995	5.00391
A2NJV5		IGKV A18	-5.7004	1.68209	2.58804	1.5018	1.20339	1.00941	1.6876	2.37308	-1.28608	1.85888	0.77816	2.06313	3.1489	0.444162	2.35547	0.994507	1.27249	-0.407899	-0.310258	2.28666	2.08392	-0.313469	1.77787	-7.6302	2.09804	0.749635	1.2376	0.945953	1.20798	-1.59304	1.08789	1.42506	2.88749	0.625029	0.994034	0.69954	0.931968	-4.99733	-5.48934	0.280257	2.15256	4.24649	2.22008	1.98344	1.07841	-0.507771	0.732859
A0A0C4DH72		IGKV1-6	-5.62963	-0.204818	0.565692	0.206951	-0.574558	-0.651131	-1.48272	-2.47233	-0.666059	-1.0967	-0.352674	-1.02875	-1.12616	-1.27243	-0.638461	-0.81014	0.33365	0.276833	-3.84887	-0.50106	-0.254752	-1.36397	-0.721421	-0.422518	-0.538491	-0.911873	0.363982	0.328497	0.729422	1.16823	-1.0547	-5.85808	2.05519	0.995178	-0.903106	-0.319308	-3.98752	-0.0756699	-1.28107	-0.492225	-1.45533	-0.284616	0.408236	1.18944	0.361186	-1.5819	-6.56444
A0A0C4DH67;A0A0C4DH69		IGKV1-8;IGKV1-9	-1.09575	-0.34156	0.0424324	-0.489895	-0.347358	-1.0199	-1.11711	-0.928238	-0.178225	-1.67982	-1.03378	-1.23937	-1.44824	-0.249557	-1.05587	-0.669471	-0.709767	-0.463983	-6.70239	-0.823723	-1.87204	-1.46622	-0.804311	0.666104	-0.972427	-0.9229	-0.483987	0.141106	-0.0331818	0.815814	-1.29821	-5.77548	0.723101	0.419656	-0.952718	-1.34075	-1.70988	-0.435992	-1.79575	-1.11109	-1.68113	-2.46169	-0.265487	1.07257	-0.900687	-1.29484	-1.53621
A0A0C4DH68;A0A075B6R9		IGKV2-24;IGKV2D-24	2.09508	3.4602	3.17404	2.30132	2.94237	2.87769	1.57775	-5.6678	2.73561	2.43016	2.18906	1.37445	3.32768	2.59958	3.49118	3.05833	3.0004	4.72586	1.90731	2.1027	2.55721	1.80254	2.64847	2.74968	4.04106	1.09688	2.20951	3.14608	3.08876	2.18742	2.92585	-5.95425	2.51166	2.86005	1.03701	1.71037	-6.29029	0.756035	-4.55307	2.54241	-5.88183	0.401886	2.33137	3.92252	2.77582	2.54664	1.51068
A0A087WW87;P01614	Ig kappa chain V-II region Cum	IGKV2-40	4.98364	5.50561	6.14115	5.34705	5.78989	5.70043	5.07593	4.8692	5.19281	3.80935	4.61413	4.15732	4.75531	4.69625	5.68834	5.45764	5.0815	5.8483	4.30558	4.98141	5.02375	5.00601	4.7373	5.45041	5.19436	4.71273	4.82757	4.26633	5.59546	5.75187	5.88969	5.7343	5.8316	5.8139	5.25274	4.53897	6.27192	4.06448	-7.02464	5.27349	5.84558	4.4794	4.9332	6.51391	4.95606	4.52207	4.17207
A0A0A0MRZ8;P04433	Ig kappa chain V-III region VG	IGKV3D-11	3.25233	3.48832	3.75656	4.00883	3.12277	3.25599	2.6969	3.57532	3.99422	2.64064	3.03212	4.38842	2.36219	3.72389	4.17052	4.60999	3.73472	3.74696	1.89059	3.83139	4.27525	3.66966	4.60181	4.49803	4.60984	3.70598	3.75128	3.99547	4.31169	5.55597	3.47406	-7.4938	4.91421	4.28608	1.68893	2.35842	3.37171	4.52313	3.40026	3.62854	2.37972	2.2362	3.41196	4.59683	3.89923	3.3832	2.68816
A0A087WSY6		IGKV3D-15	0.496222	1.96036	1.07002	1.50823	1.53686	1.58692	0.615439	1.02285	1.60063	1.10212	1.07677	1.17413	0.86043	1.36035	2.00412	2.27137	1.43016	1.82259	1.15575	1.45547	2.22915	1.0978	1.66072	1.16213	1.78084	1.15988	1.36943	1.88352	2.10742	2.83234	1.60619	0.109436	3.90204	2.44537	1.71093	0.849584	1.85472	2.2594	1.76912	2.31997	1.66127	1.57337	1.73442	2.42718	2.01179	1.67854	0.803593
P06312	Ig kappa chain V-IV region	IGKV4-1	2.04622	2.25227	2.36452	2.14168	2.10262	1.80138	1.66451	2.28019	2.47288	1.72692	1.95372	2.18384	1.77503	2.34657	2.35479	2.51275	2.41259	2.67508	2.09973	2.05357	3.7384	2.86472	2.1014	2.99924	2.95971	1.72198	2.84715	2.14481	2.81669	2.37313	1.60571	1.31186	2.21666	2.58003	1.57282	1.54093	2.20097	1.50935	1.05549	2.12371	1.49707	2.09609	2.29089	3.17865	2.03568	1.9014	1.4278
A0A0C4DH24		IGKV6-21	-1.92991	-1.42244	-0.912179	-0.802925	0.0260672	-1.8889	-2.11197	-0.952076	-1.36292	-1.08159	-0.944252	-1.64225	-2.38892	-1.40015	-1.0928	-1.36113	-1.58133	-0.358817	-1.77826	-2.30617	-0.604463	-1.94279	-1.56784	-0.722859	-1.29468	-2.59781	0.219071	-4.64466	-0.116499	-0.818035	-1.63136	-0.266833	-0.933953	-0.343248	-0.5488	-1.50327	-4.98395	-2.12695	-9.38045	-1.23034	-4.38217	-2.00213	-1.80617	-0.0878207	-1.43022	-1.38761	-2.79237
P0DOY2;P0CF74	Ig lambda-6 chain C region	IGLC6	3.7272	4.27082	4.08062	2.95489	3.99891	3.04102	3.13758	4.2766	4.07535	3.18071	3.59368	3.54368	3.41896	3.86964	3.3998	3.60038	3.53021	3.64708	2.83105	2.97474	3.43853	3.43779	3.14551	3.96215	4.44151	3.46514	3.89099	4.35143	3.60944	5.06346	4.27258	4.44172	5.35062	4.83708	4.77075	4.22963	4.57755	4.23444	4.93317	4.44676	4.16447	2.63205	4.22691	4.12383	4.12692	3.41493	3.13779
P0DOX8;B9A064;P0CG04	Immunoglobulin lambda-like polypeptide 5;Ig lambda-1 chain C regions	IGLL5;IGLC1	5.96149	6.13754	6.01385	5.4879	5.69451	5.82167	5.33236	5.23545	6.15799	5.89669	5.76674	5.91004	5.89608	6.05637	5.78752	5.68774	5.717	6.31818	5.36268	5.85239	5.59348	5.73883	5.65725	6.13821	6.76679	5.59832	6.0157	6.54749	5.96059	6.90012	6.50023	6.69522	6.8841	7.17807	6.69761	6.40492	6.61032	6.07046	6.14705	6.3194	6.0651	4.31981	5.78645	7.03535	6.01233	5.95791	5.31157
A0A075B6K4		IGLV3-10	-1.01603	1.58841	1.51121	0.288653	0.888337	0.537803	0.718011	0.318249	1.57472	0.610299	-0.140259	0.405825	-0.1866	1.03291	0.898725	1.55974	0.663371	0.400703	-0.000468533	0.171386	0.771183	-0.333018	-0.0270299	1.38492	0.286692	1.00541	1.00127	0.777845	0.887601	1.88871	1.51441	1.80984	3.31381	1.73161	-1.10324	-0.904417	0.355844	0.757675	-1.05347	0.719087	0.628486	-2.50474	1.27739	1.05049	0.374241	0.962737	-0.547498
A0A075B6K5		IGLV3-9	-5.6924	-2.16292	-1.884	-5.76207	-3.53146	-3.25982	-5.70516	-3.72244	-2.47336	-5.00469	-6.10381	-3.02643	-2.38015	-5.3351	-2.58271	-3.34412	-2.35094	-6.96817	-4.55249	-3.24527	-4.47312	-3.24354	-3.36281	-6.90872	-1.56748	-3.04189	-2.19023	-3.14964	-5.60577	-1.54478	-2.21087	-0.992349	-1.2054	-1.72452	-2.4639	-3.9287	-2.45245	-2.51721	-2.73409	-2.10231	-1.72969	-5.03984	-1.51549	-3.68669	-2.20762	-2.39891	-4.47735
P19827	Inter-alpha-trypsin inhibitor heavy chain H1	ITIH1	0.289483	-0.620609	-1.01067	0.183458	1.33409	0.362613	0.658923	1.41276	0.63656	1.21142	0.892199	0.576138	1.77494	0.986852	0.783074	0.949052	0.875104	0.778553	2.19196	0.567631	0.304068	1.34826	0.638894	0.302666	-0.434381	0.965368	-0.579921	0.114673	-0.831753	-1.33974	0.326439	1.00362	-0.957709	-0.916317	0.767776	1.58732	-0.47333	0.39139	0.933583	0.394759	0.771667	0.933311	0.264689	-0.302383	0.241131	0.727038	-0.602926
P02743	Serum amyloid P-component;Serum amyloid P-component(1-203)	APCS	1.9244	1.69056	1.36507	2.23386	2.2238	1.12204	2.00881	2.29175	1.88462	2.51531	2.49197	1.79254	2.68224	2.26499	2.15588	2.31253	1.97704	2.10403	2.19481	1.86237	1.93118	2.39055	1.31143	1.42363	1.35151	1.60036	1.41895	1.35662	1.6058	0.725878	0.843082	0.176266	-1.29489	0.141242	1.57504	0.638897	1.22204	1.2054	0.910356	0.798013	1.04017	0.858359	0.77956	-0.060378	0.234923	1.08283	1.20943
P02787	Serotransferrin	TF	6.75916	6.5087	6.20055	6.55167	6.77293	6.39789	6.98425	6.95201	6.30447	6.28728	6.79364	6.40204	6.75725	6.62902	6.73668	6.43963	6.14339	6.52101	7.06374	6.57257	6.71618	6.75739	6.75082	6.40395	7.00699	6.32542	6.40182	6.40737	6.74009	5.33786	5.60009	5.79556	5.71588	4.7967	4.41811	4.9909	6.02179	5.24929	5.63282	4.41297	5.30236	6.33732	4.85961	5.03682	5.57095	6.14641	5.90069
P02749	Beta-2-glycoprotein 1	APOH	2.98933	3.42081	3.21049	3.50663	3.60505	3.39482	2.97955	3.83082	3.83252	3.56641	3.5292	3.45304	3.62205	3.05689	3.2211	3.26086	2.93105	2.18518	3.45408	3.0632	3.25118	3.53174	3.3248	3.67757	3.35595	3.5286	3.65683	3.68912	3.25722	1.34306	2.57569	2.91977	1.91893	2.12998	1.96545	1.47525	2.69761	2.85448	2.9644	2.15075	3.39581	2.10838	2.89635	1.80299	2.05101	2.40796	2.67997
P02765	Alpha-2-HS-glycoprotein;Alpha-2-HS-glycoprotein chain A;Alpha-2-HS-glycoprotein chain B	AHSG	3.79426	3.38219	3.52204	3.80698	3.6549	3.88416	4.06381	4.02554	3.26125	3.58479	3.51213	3.05238	3.51774	3.73456	3.4272	3.17831	3.12353	3.39985	3.76326	3.31152	3.69187	3.07187	2.99204	3.9654	3.12089	3.40114	3.55708	3.67117	3.87536	2.83291	1.55698	2.81247	2.17898	0.859689	1.18957	2.32367	2.894	1.77139	2.18926	2.43712	3.84631	2.98259	2.52507	2.63953	2.49678	2.6026	3.62199
P04003	C4b-binding protein alpha chain	C4BPA	-2.15469	-2.79809	-0.774067	-2.2264	-3.75458	-2.83078	-2.19132	-3.06945	-2.42861	-2.2162	-1.86182	-2.24122	-1.92046	-2.04008	-2.95618	-2.74088	-1.48928	-1.40558	-1.69566	-3.06426	-1.78689	-2.22041	-2.91267	-2.75203	-1.89523	-2.25487	-1.1959	-2.06015	-1.32328	-3.81657	-4.00064	-1.55038	-2.9877	-3.56566	-2.53892	-2.6833	0.596937	-2.24471	-1.58244	-5.21619	-0.210464	0.368698	-2.79117	-5.39852	-2.27849	-4.2497	-1.06255
P00748	Coagulation factor XII;Coagulation factor XIIa heavy chain;Beta-factor XIIa part 1;Coagulation factor XIIa light chain	F12	1.62576	1.00151	0.895252	0.575397	0.864485	0.686172	0.991033	0.822514	0.550606	0.943366	0.0858959	1.27644	1.04943	-0.348264	0.485363	0.879824	0.939906	1.07442	1.10719	1.01573	0.853555	1.02715	1.03852	-0.036385	0.748302	0.497049	0.669129	0.384655	0.601963	-0.861583	-1.0079	-0.323374	-0.644862	-1.39028	-0.895389	-1.21432	-0.276161	-0.53664	-1.51174	-0.361834	-0.798482	0.439911	-0.736871	-0.962717	-0.316916	-1.71589	0.0321008
Q08380	Galectin-3-binding protein	LGALS3BP	-1.74856	-0.694351	-0.689589	-1.12724	-1.34816	-1.55229	-0.879172	-0.827354	-1.60621	-0.470713	-0.711345	-1.4757	-1.50832	-0.790374	-1.39554	-1.21926	-0.536407	-0.696297	-1.64042	-0.59253	-0.922328	-0.81087	-0.780516	-1.44123	-0.440729	-1.27101	-1.15776	-1.6993	-1.41686	1.99053	-0.0851992	-0.685477	0.336984	-0.191004	1.06037	0.0770342	-1.73753	-0.457503	-0.583613	-1.01089	-1.35921	0.410518	0.01813	0.260468	-0.0560391	-1.16986	-1.17894
P01008	Antithrombin-III	SERPINC1	2.78014	2.36077	2.39318	2.66557	2.42573	2.43549	2.98727	2.59397	2.50166	2.34533	2.55987	2.38338	2.58332	2.42967	2.43477	2.33274	2.21741	2.34622	2.4086	2.21019	2.20946	2.40323	2.43603	2.46827	2.46205	2.63605	2.65777	2.53486	2.58178	0.383742	0.999709	1.83398	0.403474	0.531221	0.275577	0.963295	1.88209	1.2411	1.89152	0.527387	2.07356	1.85664	1.15107	0.204597	0.841291	1.40506	2.32437
P05546	Heparin cofactor 2	SERPIND1	1.72766	1.35728	1.17443	1.61308	1.79985	1.60882	1.8857	1.92254	1.07001	1.50931	1.58767	1.21865	1.5815	0.959894	1.092	1.31303	1.11887	1.20146	2.36701	1.26433	0.956698	1.89591	1.46796	1.08158	1.03954	1.80698	1.33008	1.15119	1.34179	-1.4662	-0.372753	-0.128111	-1.1605	-1.12246	-1.72637	-0.422697	-0.584663	0.804522	1.12825	-0.179964	0.620868	1.0608	-0.0855328	-0.862261	0.0373843	0.648293	0.769143
P51884	Lumican	LUM	-1.16598	-0.90094	-0.877221	-0.80314	-1.10213	-0.655897	-0.461869	-0.392974	-0.71527	-0.578693	-1.12724	-1.10496	-1.23821	-0.723085	-0.610374	-1.20524	-1.0911	-0.708104	-0.365726	-0.520757	-1.07747	-0.344295	-0.330683	-0.857278	-0.684622	-0.670312	-0.963043	-0.913808	-0.723928	-0.220612	0.00596067	0.834051	0.724521	0.417604	-1.69401	-0.579681	1.96471	0.570128	0.713624	-0.240024	0.332669	-0.0688621	0.473933	0.140259	0.179928	0.116625	0.297002
Q9Y5Y7	Lymphatic vessel endothelial hyaluronic acid receptor 1	LYVE1	-6.21875	-5.73167	-5.8558	-9.86736	-6.92737	-8.13859	-4.74514	-7.98615	-7.85145	-3.70393	-6.30414	-5.04849	-7.60973	-4.08539	-3.93056	-6.37691	-8.16283	-5.21485	-3.54237	-6.58407	-4.30893	-2.75155	-3.50247	-5.53021	-6.34991	-6.03198	-6.08869	-5.69054	-6.49451	-1.7554	-2.84674	-1.48064	-1.55388	-0.933922	-3.26967	-1.20515	-4.47261	-2.72535	-4.97148	-1.58714	-1.74629	-3.42135	-1.6121	-2.78297	-3.96447	-5.31092	-4.57432
P48740	Mannan-binding lectin serine protease 1;Mannan-binding lectin serine protease 1 heavy chain;Mannan-binding lectin serine protease 1 light chain	MASP1	-2.38503	-4.82578	-2.64208	-2.62011	-2.38635	-2.70673	-2.51176	-3.36267	-3.23316	-2.36336	-3.34582	-2.51942	-3.27196	-3.28136	-3.1722	-2.90678	-2.79405	-3.09383	-2.80832	-3.23423	-2.92586	-2.54871	-2.75361	-2.74934	-4.30881	-3.16961	-2.67154	-4.02159	-3.06316	-5.47413	-3.87295	-5.68914	-4.69526	-5.25855	-3.24838	-3.76387	-8.91606	-4.80835	-8.06874	-4.06172	-4.62661	-6.20103	-6.13518	-4.15307	-4.52077	-5.43142	-5.45241
P26927;Q2TV78	Hepatocyte growth factor-like protein;Hepatocyte growth factor-like protein alpha chain;Hepatocyte growth factor-like protein beta chain;Putative macrophage stimulating 1-like protein	MST1;MST1L	-2.74502	-4.73553	-5.93238	-4.4886	-2.38173	-2.65695	-2.76472	-2.24547	-4.24297	-3.87847	-3.72629	-3.26218	-2.53293	-2.44335	-2.22465	-4.06514	-2.48441	-3.18537	-2.75717	-4.5644	-3.19358	-5.5503	-2.91399	-3.23311	-3.41689	-3.14027	-3.53127	-5.14079	-5.25056	-6.2675	-3.10821	-3.44223	-6.02488	-3.92081	-3.58448	-3.25237	-2.6471	-2.89345	-2.52176	-4.0582	-5.85923	-2.81359	-3.7586	-4.47042	-3.2524	-3.77907	-6.93246
P02763	Alpha-1-acid glycoprotein 1	ORM1	3.41783	3.3082	3.19028	3.33207	3.0817	3.52718	2.93154	2.63571	3.05864	3.34024	3.33016	3.10484	3.29687	2.51706	2.20153	2.66867	3.33819	3.30819	3.03892	2.4658	2.62052	3.36115	2.54778	2.95793	2.82435	3.38984	3.97955	3.73194	3.98088	1.49301	3.40539	3.97776	1.71155	2.12569	3.84115	4.08794	4.37446	4.69985	5.13642	3.12116	3.52471	3.48637	1.5178	2.67723	2.97453	4.18689	4.77772
P04196	Histidine-rich glycoprotein	HRG	2.46895	2.41769	2.14363	2.7066	2.4451	2.52178	2.48307	3.01714	1.96956	2.00907	2.24727	2.46151	2.39464	2.80112	1.90173	2.41772	1.07562	1.91124	1.58609	2.3871	2.01979	0.283182	2.71329	2.24854	2.33683	1.89012	2.00808	2.72892	1.07953	-0.156456	-0.122918	0.506838	-0.0241069	-0.501106	-1.55169	0.0931729	0.962765	-0.31869	1.34821	0.987565	0.391048	0.397372	0.864358	0.019743	1.61401	0.709911	0.335394
P02776	Platelet factor 4;Platelet factor 4, short form	PF4	-3.1749	-2.43372	-2.53688	-2.51785	-2.68913	-2.57677	-2.88286	-2.3159	-2.90848	-2.91757	-3.25192	-3.38921	-3.2552	-2.92991	-3.3369	-3.51762	-2.65572	-2.33509	-2.41587	-2.92369	-2.4886	-2.53324	-3.26651	-3.12606	-3.17138	-3.09258	-3.02998	-2.76609	-3.13044	0.630804	-5.1535	-3.78072	-1.48365	-5.15857	-4.41701	-3.86019	-4.61339	-4.83506	-5.52548	-3.98058	-5.59386	-5.79349	-2.84152	-3.13595	-3.42612	-3.28252	-5.41568
P02790	Hemopexin	HPX	4.88536	4.73063	4.51924	4.98959	4.58939	4.89416	4.96277	5.06704	4.85052	5.06962	4.87651	4.49193	4.93691	4.56748	4.58145	4.17317	4.62004	4.58014	5.12232	4.61531	4.69614	4.81344	4.50785	4.67776	4.52044	4.79045	4.90964	4.63254	4.56378	2.99305	2.66083	4.64337	2.33427	1.03916	2.7283	1.4072	4.54744	3.71364	4.34758	3.44209	3.98628	4.33304	3.23586	2.98805	3.57864	3.97969	4.49509
P01833	Polymeric immunoglobulin receptor;Secretory component	PIGR	-1.66936	-3.78803	-4.17539	-6.21698	-5.62238	-1.64928	-4.85465	-4.06978	-4.60001	-7.50372	-4.14638	-6.09503	-5.5535	-4.15729	-4.44867	-5.16503	-4.01886	-5.57155	-5.85844	-5.51915	-4.26282	-4.66751	-5.74952	-5.54081	-6.62755	-5.74485	-5.22443	-5.06926	-7.34178	2.70122	-1.01522	-2.12874	1.72809	0.546106	0.142085	1.90276	-8.18602	-2.45237	-6.20784	-0.997733	-0.501425	-0.163539	-0.150977	-0.343486	-1.66771	-2.46741	-5.31761
P02753	Retinol-binding protein 4;Plasma retinol-binding protein(1-182);Plasma retinol-binding protein(1-181);Plasma retinol-binding protein(1-179);Plasma retinol-binding protein(1-176)	RBP4	1.18686	-0.379253	-0.957622	0.617593	-0.0332288	-0.223874	-0.57495	-0.540489	0.531463	0.558606	0.702212	0.585132	-0.289447	-0.840417	-0.170157	1.57879	1.10379	0.47665	-1.55912	0.253324	0.663425	0.302635	0.69236	0.414955	0.976466	-0.304483	0.821028	0.0903912	0.454	-1.6452	-0.273662	-1.56322	-2.31928	-0.195224	-1.71285	-1.6713	-2.99495	0.408948	-0.086223	-1.37425	-1.40903	-2.02313	-0.00877234	-0.420264	-2.30459	0.0830476	0.176191
P55058	Phospholipid transfer protein	PLTP	-3.24772	-2.6364	-3.14395	-2.87673	-2.57353	-2.34676	-2.68026	-2.27939	-2.77493	-2.8363	-2.86235	-2.91057	-3.67826	-2.51333	-2.77772	-2.99847	-3.57657	-2.44701	-2.62378	-2.77454	-3.51141	-2.86823	-2.36158	-3.19606	-2.74016	-2.32592	-2.66685	-3.0938	-3.02196	-1.27723	-1.01002	0.460675	-0.825339	-1.00996	-0.330779	-0.822723	-0.613393	-1.40607	0.767074	-1.94967	-1.26741	0.903224	-0.833577	-0.98913	-2.2281	-2.47941	-0.481573
P03952	Plasma kallikrein;Plasma kallikrein heavy chain;Plasma kallikrein light chain	KLKB1	0.311274	-0.297897	-0.764251	-0.0144575	0.512919	0.0339446	0.363974	0.623225	-0.196157	0.219652	0.11636	-0.158511	0.492158	0.0157476	-0.186374	0.156118	-0.511821	-0.105539	0.309945	-0.295773	-0.0770416	0.292233	0.0149208	-0.210197	-0.152269	0.208354	-0.360404	0.101313	-0.617599	-4.74345	-2.01431	-2.97117	-2.07839	-3.5294	-2.9226	-1.46252	-1.6082	-0.974301	-0.979267	-1.62553	-1.19489	-1.14222	-1.91534	-1.85485	-1.70149	-0.968705	-0.546352
P02775	Platelet basic protein;Connective tissue-activating peptide III;TC-2;Connective tissue-activating peptide III(1-81);Beta-thromboglobulin;Neutrophil-activating peptide 2(74);Neutrophil-activating peptide 2(73);Neutrophil-activating peptide 2;TC-1;Neutrophil-activating peptide 2(1-66);Neutrophil-activating peptide 2(1-63)	PPBP	-2.36746	-2.57246	-2.77389	-2.46176	-2.59164	-2.73395	-2.27198	-2.07067	-2.4045	-2.55169	-2.87449	-3.22753	-2.88439	-2.65141	-3.03966	-2.9249	-2.39572	-1.93383	-1.99646	-2.41863	-2.19548	-2.33742	-2.91563	-3.01903	-3.17716	-3.1357	-3.24779	-2.5734	-2.41054	1.40624	-2.82008	-3.19119	0.421946	-1.96669	-2.36957	-0.676712	-3.44033	-2.31859	-6.50644	-1.83356	-3.85216	-3.3075	-2.08812	-1.26918	-1.09175	-0.625703	-3.30046
Q13790	Apolipoprotein F	APOF	-2.01993	-9.12275	-2.5322	-2.64099	-2.47782	-2.5006	-2.0297	-2.4968	-1.76177	-2.08245	-2.44977	-2.21168	-2.46969	-2.47016	-2.03456	-2.35672	-2.22282	-2.3574	-2.04401	-2.14092	-3.31341	-1.8853	-2.08212	-1.85503	-2.35137	-2.453	-2.58147	-2.28385	-2.42931	-5.22821	-2.20882	-6.30829	-7.95626	-5.23847	-2.49873	-2.93308	-1.45625	-0.294704	-1.23747	-2.57939	-3.34277	-5.27578	-3.19586	-5.3052	-2.06257	-1.51023	-0.478289
P02647	Apolipoprotein A-I;Proapolipoprotein A-I;Truncated apolipoprotein A-I	APOA1	5.73209	5.81624	4.9316	5.09637	5.77277	5.15529	5.83779	5.73006	6.26234	5.94028	5.43378	5.79959	5.68071	5.75312	5.79784	6.01909	5.46651	6.01769	6.15639	6.03855	5.85975	5.99803	5.80861	6.12415	5.481	5.1363	5.19469	5.4327	5.04505	3.60814	3.56248	5.51393	4.19297	3.36871	2.70323	0.720858	4.549	4.78215	3.91582	4.97799	5.56868	3.53005	4.6369	4.30789	5.19912	5.36779	5.51651
P07225	Vitamin K-dependent protein S	PROS1	-0.291966	-1.15994	-1.06363	-0.575521	-0.137149	-0.508173	-0.226604	0.042004	-0.382227	0.235238	0.109542	-0.729685	0.0931317	-0.191701	-0.30107	-0.247911	-0.501175	-0.523688	-0.265481	-0.45924	-0.547368	-0.113426	-0.955825	-1.1724	-1.10035	-0.522801	-0.897513	-0.93146	-0.93409	-1.00734	-0.857746	-0.332047	-1.01475	-0.480445	0.0443557	-0.123003	-0.0201026	-0.121237	0.232239	-0.878358	-0.282192	-0.28486	-1.42558	-0.933135	-1.14875	-1.16795	-0.326089
O00391	Sulfhydryl oxidase 1	QSOX1	-2.95766	-3.11605	-2.88367	-2.83846	-3.45717	-2.60945	-2.76662	-2.44016	-2.53345	-2.96082	-2.99698	-3.03258	-3.919	-3.71779	-2.99437	-2.83405	-3.251	-2.42483	-3.98879	-3.02073	-2.52127	-2.88603	-2.43375	-3.26908	-2.43267	-2.68556	-2.95364	-3.18911	-3.67543	-0.0403078	-1.89844	-1.54926	-0.358359	-1.2063	-1.42213	-0.762534	-2.33415	-2.91646	-1.0489	-1.75145	-1.1215	-1.06571	-0.937085	-1.20259	-2.02438	-2.55326	-3.01278
Q96PD5	N-acetylmuramoyl-L-alanine amidase	PGLYRP2	1.31802	1.03141	1.05835	0.99272	1.16596	1.21391	1.50211	1.31912	0.839747	0.676973	1.05415	1.3376	0.987228	0.965547	0.838353	0.595094	0.626812	1.24869	0.620226	1.0548	1.04779	0.931746	1.50006	1.33928	1.59591	1.2	0.839408	1.3127	1.07369	-3.44939	-1.88345	-0.605818	-1.32528	-4.81193	-5.57844	-1.64812	-1.35715	-0.105074	-0.421781	-0.514131	-1.09507	-0.249041	-0.728898	-1.9168	-0.331715	-0.281089	0.0685595
P05109	Protein S100-A8;Protein S100-A8, N-terminally processed	S100A8	-3.55265	-5.65994	-6.42002	-5.9008	-6.93436	-0.518721	-4.82994	-4.65288	-8.24545	-6.07354	-6.33908	-8.56256	-8.95765	-2.3806	-5.57988	-5.64077	-6.34271	-6.06438	-6.16829	-4.95332	-7.02459	-5.69333	-6.43466	-5.39458	-6.09491	-6.55516	-5.98133	-4.84096	-5.22276	1.75363	-3.29258	-3.69517	-2.71762	-2.15768	-2.69254	-3.59939	-2.9362	-2.08595	1.5184	-3.16142	-2.35502	-2.39441	-2.17112	-3.08184	-3.36534	-2.80596	-2.18775
Q96IY4	Carboxypeptidase B2	CPB2	-0.414336	-0.774524	-1.03245	-0.451769	-0.807056	-0.58291	-0.744231	-0.584102	-0.692898	-0.702528	-0.889788	-0.869804	-0.286593	-1.10189	-0.807749	-1.41122	-1.06636	-1.13972	-0.460143	-0.939679	-1.12186	-1.47096	-1.38018	-0.797846	-1.36325	-0.825927	-1.21535	-0.594547	-0.987178	-3.96552	-2.34675	-1.66508	-2.90258	-5.55263	-1.99024	-3.16576	-6.45276	-3.65039	-4.02464	-2.35928	-6.05098	-1.55317	-3.45286	-5.26135	-2.05456	-1.60321	-3.73303
P12259	Coagulation factor V;Coagulation factor V heavy chain;Coagulation factor V light chain	F5	-0.699045	-0.245326	-0.604367	-0.160621	-0.12746	-0.653686	-0.0303787	-0.64718	-0.483482	-0.343391	-2.29786	-0.369879	-0.677624	-1.17035	-1.4969	-1.11726	-0.818436	-0.896896	-0.46148	-0.499316	-0.685999	-0.9558	-0.0686191	-0.37433	-0.40197	-0.471129	-0.224836	-0.891762	-1.03621	-1.34987	-1.5618	-12.2517	-2.01787	-4.44652	-0.554638	-1.81737	-6.48104	-7.40906	-5.27799	-0.510484	-6.62203	-0.768837	-2.04264	-6.16495	-0.677937	-1.34626	-5.62367
Q9UK55	Protein Z-dependent protease inhibitor	SERPINA10	-3.37993	-4.14144	-4.13952	-3.49475	-4.21442	-3.40147	-2.19694	-3.59969	-3.15838	-3.18565	-2.8764	-3.78356	-3.58606	-3.72545	-3.47038	-3.368	-2.80849	-3.07678	-2.35749	-2.97144	-2.6063	-2.50671	-4.09404	-3.36308	-3.48665	-3.75198	-3.07699	-4.11145	-4.20351	-6.61916	-3.59905	-4.47165	-5.42604	-7.95634	-2.03173	-3.54055	-2.40332	-2.99808	-2.93879	-3.57031	-2.15746	-2.64859	-3.458	-3.54078	-3.12641	-6.54266	-3.37066
O14791	Apolipoprotein L1	APOL1	1.51141	1.01923	1.10157	1.61803	0.81688	0.957351	1.35246	0.767893	1.03196	0.454977	1.14384	0.308183	0.498739	0.520672	0.968952	1.36608	1.22816	1.00017	1.01203	1.10575	0.97683	0.877367	0.596225	1.26676	0.693135	1.34863	1.72762	0.865142	1.41288	-2.50945	-0.890294	-1.38888	-4.30249	-4.71018	0.0260839	-5.42458	-1.34056	-0.0185999	-0.232959	0.430634	-0.305202	-0.791584	-0.722062	-0.900054	-0.199395	0.311559	-0.147684
P02654	Apolipoprotein C-I;Truncated apolipoprotein C-I	APOC1	-0.91177	-1.50559	-1.82217	-1.46085	-1.43542	-1.46733	-1.45292	-1.10502	-1.33682	-1.69411	-1.98821	-1.13783	-1.64374	-1.76708	-1.74789	-1.73007	-1.46708	-1.23677	-0.892903	-1.07518	-0.846115	-0.678296	-0.989248	-1.32799	-1.1529	-0.967025	-1.37783	-0.968759	-1.41825	-4.92247	-1.62302	-2.50024	-1.92531	-1.56213	-0.749908	-1.55086	-3.00661	-2.94062	-2.83881	-2.52433	-3.02087	-3.9676	-5.39467	-3.66023	-1.84307	-1.24368	-1.32696
P05154	Plasma serine protease inhibitor	SERPINA5	-1.95198	-1.91969	-2.07974	-1.5129	-1.82692	-2.11083	-2.26104	-1.21237	-2.26973	-0.964066	-1.86748	-1.87006	-1.59789	-1.85647	-2.5717	-1.71565	-1.65521	-2.04521	-1.93479	-1.95266	-1.30686	-2.20945	-1.65376	-2.23499	-2.53	-1.59371	-2.22818	-1.95206	-2.32213	-2.98458	-3.46048	-3.53019	-6.33454	-5.44574	-7.25494	-5.66189	-4.08048	-4.9715	-4.11595	-3.72493	-4.47305	-0.972712	-4.68738	-6.57813	-3.53618	-4.45304	-5.61941
P27169	Serum paraoxonase/arylesterase 1	PON1	2.54791	2.63117	1.8355	2.52542	2.5589	1.95771	2.70843	1.35229	2.80008	2.44817	1.72553	2.59283	2.40047	2.18561	2.25842	1.36146	2.46571	0.941196	1.78309	2.18985	2.01398	2.77188	2.22525	2.61384	2.04618	2.61031	2.43351	2.0579	2.43017	-1.32893	0.00907625	-1.05568	-0.63308	-3.58224	-2.22034	-2.41911	-1.33857	0.876662	0.105859	0.485988	1.37881	0.46804	-0.127055	-0.0278533	0.312923	0.762177	1.04714
P05543	Thyroxine-binding globulin	SERPINA7	-1.33412	-0.10488	-1.25304	-0.684698	-0.929779	-0.533941	-0.790834	-0.114587	-0.296162	-0.214931	-0.0260267	-0.982946	-0.154779	-0.235465	-0.806148	-1.1367	-1.09465	-0.485555	0.242078	-0.639474	-0.33719	-0.472123	-1.01579	-0.968998	-0.509075	-0.438235	-1.17737	-0.230777	-0.524518	-0.519221	-0.452439	0.705095	-0.0116968	-1.87885	-0.297471	-0.481653	0.83324	-1.12876	0.269461	-0.943692	1.17949	1.61455	-0.131662	-1.83864	-0.682768	-1.61618	-0.0740352
P00739	Haptoglobin-related protein	HPR	1.74384	1.17676	1.43789	2.18284	1.93034	1.93771	1.8536	0.683432	1.67461	1.25861	1.47381	0.344895	1.65664	0.474697	0.595363	2.02119	1.75859	0.723212	0.885822	1.95359	0.697605	1.78675	0.72364	2.06756	0.428609	1.58381	1.23161	1.69291	1.55277	-3.89731	-0.944094	-3.04174	-3.22727	-8.93239	-2.22541	-3.46088	0.102755	0.694598	1.17403	1.06069	0.254026	0.042307	0.0218228	-0.376474	-0.0760271	0.850626	0.644387
P03951	Coagulation factor XI;Coagulation factor XIa heavy chain;Coagulation factor XIa light chain	F11	-2.41641	-3.67739	-3.71684	-3.43283	-3.6827	-3.24742	-2.32042	-2.16562	-3.57418	-2.91675	-2.97669	-2.59505	-2.45528	-3.56663	-3.44882	-3.11337	-4.20934	-2.95657	-2.72995	-3.66474	-2.955	-2.75022	-2.89943	-3.08725	-2.91543	-2.2408	-3.06223	-2.66445	-2.96707	-6.36048	-5.98235	-4.53784	-5.04438	-5.38343	-6.8642	-4.99136	-4.67486	-3.65313	-4.54129	-4.86582	-7.37731	-5.07937	-5.346	-6.06875	-4.23996	-5.34111	-4.06168
P36955	Pigment epithelium-derived factor	SERPINF1	-0.929622	0.40589	-0.16374	-0.086178	0.0405181	0.145241	0.297565	0.803113	0.428288	0.58801	0.469011	-0.329486	0.569411	0.0901568	0.428494	0.196238	0.174842	0.00539889	0.464167	-0.299682	-0.145445	0.145562	-0.169305	0.299826	-0.117791	0.276349	0.46175	0.176818	-0.179303	0.277149	0.662184	1.26889	0.247085	0.483059	0.192652	0.22165	0.242326	0.744256	0.349999	0.0931542	1.66209	1.45573	-0.0209095	0.0431775	-0.440313	-0.260935	-0.0134404
P29622	Kallistatin	SERPINA4	-0.888221	-0.468817	-1.21912	-0.368467	0.176926	-0.68911	-0.413234	0.00471515	-0.0483551	-0.0750192	0.0508015	-0.435915	-0.0329596	-0.496555	-0.412733	-0.803642	-0.789556	-0.909085	-0.108144	-0.279219	-0.512834	-1.07589	-0.911509	-0.954948	-1.20162	-0.297822	-0.776173	-0.282896	-0.393056	-4.70061	-5.84382	-0.941919	-5.644	-8.45676	-7.06677	-3.60417	-3.77563	-1.56083	-3.39536	-2.92337	0.733265	-0.171503	-1.35255	-6.61711	-4.19422	-2.03067	-1.79468
P20851	C4b-binding protein beta chain	C4BPB	0.645267	0.330928	0.169265	0.734811	-0.21326	0.195344	0.240588	-0.259479	0.162438	0.316866	0.261893	0.786695	0.445392	0.04245	-0.350271	-0.14172	0.4288	-0.0929418	0.0186808	0.520499	0.364715	0.216963	0.169128	-0.760954	0.254435	0.242326	0.143651	0.179755	0.269067	-0.529314	-0.468409	-5.42034	-5.83608	-2.00107	0.0588282	-1.34671	0.525089	-0.579527	-2.27358	-1.21684	-6.50192	-4.94384	-2.12347	-5.10271	-0.427707	-0.229974	0.729265
P04278	Sex hormone-binding globulin	SHBG	-1.84937	-1.43938	-2.81522	-2.84833	-3.24406	-2.58686	-2.67015	-3.06123	-1.54579	-2.19651	-1.81031	0.43811	-2.42652	-1.87637	-3.30574	-2.99589	-2.31144	-3.79633	-2.85712	-2.35291	-2.17183	-2.41236	-1.43722	-1.64223	-1.62033	-2.05837	-3.19649	-2.54946	-2.89889	-5.20319	-3.12675	-0.941614	-2.93798	-5.59587	-7.32315	-2.1375	-1.9809	-1.85951	-1.86171	-1.85996	-0.742456	-1.64731	-2.02975	-2.73148	-1.29844	-2.22703	-1.36753
Q13103	Secreted phosphoprotein 24	SPP2	-4.5076	-4.91641	-6.5142	-5.22492	-5.03064	-5.04906	-9.14867	-4.85993	-4.19735	-4.94523	-4.02737	-5.46493	-4.21842	-5.20815	-4.51702	-4.13303	-4.24942	-5.68755	-5.62794	-5.14894	-4.90903	-4.67882	-4.65311	-3.96077	-4.08608	-4.31354	-5.14674	-4.88562	-5.34856	-4.98551	-5.86851	-5.39968	-5.69263	-5.26996	-5.13622	-5.41386	-5.26606	-6.53318	-5.1346	-5.91122	-6.04398	-6.01689	-4.45039	-6.86444	-6.49828	-5.64934	-4.90165
P08519	Apolipoprotein(a)	LPA	0.181857	-0.556789	-0.383815	1.26784	0.30576	0.0264911	0.619469	-0.44671	-0.0967337	1.11066	-1.10858	0.560152	-0.377429	-5.22024	-0.429781	-0.413401	2.73797	-8.29698	-0.237433	0.26644	0.422864	0.0738196	-0.142983	2.65229	0.565469	1.46503	-0.0888873	-0.859466	-0.827442	-7.54094	-7.45059	-1.56793	-1.00892	-2.68851	-6.67197	-6.43165	1.09307	-4.64455	0.0998909	-6.60936	-4.35661	-6.6649	-5.52989	0.129085	3.04551	2.46431	-2.28255
Q15582	Transforming growth factor-beta-induced protein ig-h3	TGFBI	-3.70193	-4.36399	-3.0004	-3.26098	-4.35709	-2.93188	-4.47177	-4.79098	-2.60798	-2.34573	-2.16957	-5.71038	-2.65525	-2.4721	-4.40425	-6.74289	-2.88306	-2.85099	-3.52279	-2.93724	-3.23978	-5.57514	-6.99523	-5.79228	-5.85296	-6.32172	-4.00737	-6.34117	-4.70206	-2.00039	-3.61634	-1.96287	-2.48276	-3.05773	-2.08467	-1.84087	-0.499721	-4.45036	0.726506	-5.3552	-1.03906	-3.39037	-2.5998	-3.85865	-5.4311	-4.03818	-3.02684
P07996;CON__Q28194	Thrombospondin-1	THBS1	-3.05895	-2.73378	-2.9892	-2.35232	-2.22903	-2.97428	-2.67372	-1.53295	-2.43313	-1.7708	-2.4797	-2.67612	-2.66485	-2.66801	-2.27763	-3.51015	-2.12421	-1.76322	-0.449711	-2.65531	-2.74441	-1.84849	-2.56323	-2.45054	-2.48424	-2.49411	-2.75219	-2.96888	-2.70619	-3.70191	-5.78327	-8.06965	-3.74943	-3.51293	-5.75321	-2.11854	-4.21947	-3.4753	-5.18224	-4.28359	-6.68484	-6.05287	-2.58779	-2.44006	-3.44117	-2.04439	-5.26168
P04070	Vitamin K-dependent protein C;Vitamin K-dependent protein C light chain;Vitamin K-dependent protein C heavy chain;Activation peptide	PROC	-1.32147	-1.79789	-2.0454	-1.46534	-2.11807	-2.52639	-1.78527	-1.81413	-1.56683	-2.07284	-1.92568	-1.3782	-1.39598	-2.55547	-2.50207	-2.11195	-1.99	-1.79097	-2.29119	-2.23436	-2.19126	-2.61471	-1.9178	-1.27185	-1.95262	-1.74745	-1.48706	-1.48857	-1.66868	-6.78731	-6.4385	-4.15356	-6.23083	-4.60085	-5.94564	-5.17568	-5.84033	-6.67097	-5.19341	-3.58739	-7.11364	-5.53123	-5.82871	-5.14283	-8.0388	-2.90663	-5.33239
Q6EMK4	Vasorin	VASN	-4.16008	-3.3617	-3.85912	-3.65368	-7.83616	-3.39819	-7.89987	-2.96456	-3.2654	-3.45375	-3.53557	-4.94297	-4.08685	-4.14881	-3.52769	-3.51526	-8.12256	-3.55229	-3.28901	-3.19757	-3.77968	-2.94917	-3.67679	-5.44948	-3.70923	-3.88144	-4.00207	-3.75662	-3.453	-2.14656	-2.81963	-2.20418	-2.03486	-2.17978	-3.21476	-1.71158	-3.11922	-2.70304	-2.77727	-2.51407	-2.64482	-2.69163	-2.37853	-2.40131	-3.32829	-3.3118	-3.24441
P19320	Vascular cell adhesion protein 1	VCAM1	-5.33819	-6.17264	-6.11161	-5.34236	-6.19198	-7.76238	-7.49599	-7.82675	-10.1035	-8.74405	-5.83929	-7.78471	-5.14172	-6.89244	-6.18014	-6.75522	-7.17711	-6.64009	-5.72084	-6.97376	-7.78131	-7.74639	-5.6482	-7.51985	-6.76734	-6.55547	-4.78637	-5.20022	-5.50973	-2.04835	-1.49436	-2.10566	-1.5166	-1.0574	-1.9994	-1.08339	-4.29146	-3.61201	-6.02852	-2.60473	-4.74424	-4.40737	-3.62523	-1.31621	-2.91653	-8.26858	-5.74778
P06276	Cholinesterase	BCHE	-1.99678	-2.60165	-2.18663	-2.52221	-2.69832	-2.43304	-2.33234	-2.49649	-3.11546	-3.3375	-1.87428	-2.18267	-3.15413	-2.72486	-2.7982	-3.47745	-2.5648	-2.10088	-2.05205	-2.57651	-2.24861	-1.98956	-2.34982	-2.39154	-2.28373	-2.47203	-2.7131	-2.54408	-3.86202	-4.72743	-5.50881	-5.22875	-7.42931	-5.35647	-6.80964	-5.79201	-4.88143	-6.2052	-7.85983	-7.31168	-9.58091	-5.6595	-5.53141	-6.60928	-4.84716	-4.69675	-4.13715
P35858	Insulin-like growth factor-binding protein complex acid labile subunit	IGFALS	0.000355058	-1.14198	-0.177084	-0.553814	-0.656572	-0.642108	-0.254689	-0.325025	-0.97332	-0.762688	-0.614305	-0.853011	-0.294634	-0.536381	-0.374774	-0.832629	-1.13553	-0.612849	-0.346655	-0.580155	-0.770878	-1.16765	-0.56019	-0.448886	0.0618785	-0.244418	-0.346536	-0.479604	-0.112911	-7.57241	-5.61414	-8.60461	-4.03324	-5.53631	-4.72859	-4.86375	-6.85408	-6.14204	-2.86628	-4.42118	-3.29207	-5.90351	-2.21982	-6.9421	-5.14381	-3.51509	-3.10006
P0DOX2			2.54423	2.95933	3.12044	2.5972	3.38761	3.04129	2.43298	3.13304	3.11846	2.84453	3.36524	2.20725	2.54466	2.99847	2.86279	2.82304	3.17637	3.41876	2.64901	2.73516	2.53459	2.2561	2.15082	2.5341	2.21058	2.5419	2.68077	2.85427	2.85874	3.93107	4.03344	4.85976	4.03795	4.94202	4.03358	4.42775	4.79142	3.76894	3.94311	4.00376	4.59968	2.7844	2.76819	4.68821	3.29256	3.42727	3.28935
P01780	Ig heavy chain V-III region JON		0.335546	2.7732	2.65206	2.69071	3.06954	2.88911	2.34186	2.34427	1.28336	2.07745	1.36066	2.13867	2.23992	2.38861	2.29223	2.12509	2.28844	2.39532	1.25584	1.18509	1.79644	2.28778	1.73848	2.51424	2.5113	1.59005	2.66811	2.62033	1.6253	2.91861	3.00061	2.23398	3.9194	3.87344	3.24681	3.46785	3.92149	3.07174	2.0392	3.49216	3.52393	2.80292	2.74818	3.90781	2.95071	2.81974	2.58414
P01700	Ig lambda chain V-I region HA		2.55666	2.8597	1.44325	1.71257	1.50959	1.88711	1.7922	1.59637	2.4733	1.61959	0.980876	2.91089	1.63431	2.42829	2.56066	2.15903	2.50016	2.63302	0.978523	2.24127	2.23932	1.26277	2.28343	2.39318	3.4179	1.49592	3.10808	2.8885	1.73567	4.11499	3.02514	2.32577	3.30442	4.0797	2.85737	3.19985	2.60372	3.15336	2.11598	3.57855	2.43757	1.91881	1.97465	3.81658	3.81616	3.02405	1.94556
P0DOX3			-1.81522	-1.51837	-1.88803	-2.39142	-0.215848	-1.55728	-0.994203	-1.63133	-0.53314	-1.56924	-0.820101	-5.40788	-2.0181	-1.0718	-2.18761	-0.296001	-1.21062	0.521437	-0.581145	-1.25619	-2.19037	-2.00414	-3.20685	-1.7286	-2.74969	-2.55979	-1.40779	-1.72285	0.0983865	-1.33625	-0.65781	-0.232416	2.08784	0.549137	1.17737	-0.712732	1.19509	-0.776984	-0.280258	-0.951628	-0.303408	-0.528627	-1.45736	2.20726	-1.15705	-1.27824	-2.0485
P01701	Ig lambda chain V-I region NEW		-0.93015	0.0749265	-0.578672	-0.780706	-1.44675	0.348927	-0.685529	-1.68053	0.415664	-1.7978	-1.12938	0.842414	-1.61663	0.852838	-0.290775	-0.186735	-0.914355	0.0158049	0.09139	-1.44415	-1.09229	-1.45454	-1.37196	0.250556	1.62366	-1.44733	0.99454	-0.828816	-0.619598	1.93892	-0.112823	1.36377	1.66015	1.47943	-1.09017	0.165114	-1.14292	0.115537	-1.27841	1.16377	-1.71445	-0.298124	-0.032591	1.93122	1.55806	0.514611	-1.26819
P01714	Ig lambda chain V-III region SH		-1.47918	-1.24663	-0.0786344	-1.27804	-1.1563	-1.45581	-0.376083	-0.376126	-0.0998898	-0.92494	-1.1241	-0.780483	-3.73296	-0.932469	-1.49436	-1.52788	-1.02805	-1.41043	-2.46711	-1.17281	-1.03462	-1.88761	-1.48449	-0.726281	-0.325018	-1.2109	-0.690286	-0.632347	-1.41776	0.871865	-0.0731329	0.244525	3.00355	1.00981	-0.152106	-0.637212	-1.76484	-2.19897	-2.10928	0.10752	-1.47767	-0.946047	-0.2609	-0.549388	-0.761138	-0.609083	-1.44406
P0DOX7			6.15373	6.65338	6.52734	6.58474	6.40742	6.16656	6.16803	6.48196	6.56902	6.30347	6.37179	5.98791	6.31256	6.49628	6.68442	6.60494	6.28031	6.78365	5.44552	6.13266	6.65734	6.16251	6.17894	6.42637	6.6168	5.99427	6.25894	6.58542	6.82265	7.2795	6.31515	6.52556	6.80457	7.34456	6.77455	6.52801	7.03681	6.51042	6.64318	6.27242	6.29564	5.96868	6.16312	7.19861	6.30465	5.99215	5.61121
P01619	Ig kappa chain V-III region B6		3.45106	4.06618	4.38129	4.11034	3.50214	3.60606	3.37981	3.33459	3.74085	3.15723	3.47873	4.03488	3.52347	3.35771	4.36667	3.97867	3.74101	4.67841	2.83843	3.94955	4.07301	3.67517	4.31863	4.27308	4.33362	3.93384	4.08647	4.33312	4.54004	4.46865	4.07064	3.00035	5.60979	5.13735	3.82941	2.92886	3.89683	4.02139	3.61808	4.02181	3.50584	2.99674	4.23689	4.95533	4.15293	3.78615	2.89551
P80748	Ig lambda chain V-III region LOI		1.96159	2.83828	2.32608	1.67443	2.81079	2.4743	1.66734	2.42351	3.31906	2.54933	3.10988	2.62325	2.20719	0.867846	2.9825	2.96987	2.35212	2.8139	1.70452	2.22665	1.89945	1.14663	2.08154	2.15957	3.42353	2.83906	2.14882	1.86215	2.84035	2.8873	3.45479	2.81505	3.58839	3.75415	4.09546	2.7085	2.85096	1.50063	2.75501	3.44943	2.03241	1.34382	2.60827	3.28414	1.90314	2.88431	1.52283
P01599	Ig kappa chain V-I region Gal		-0.0546127	0.44643	0.667745	0.657538	-0.100814	0.153901	-0.0932865	-0.267443	0.437255	-0.152992	-0.0095586	0.0193355	-0.0390263	1.53343	0.421794	0.343978	0.0782506	0.729507	-0.747893	0.144397	1.19891	0.529463	-0.00907275	0.222371	0.937216	-0.602202	0.853743	0.652717	0.3689	1.26416	0.456584	-0.11636	2.21193	1.06167	0.731041	-1.44823	0.43693	0.690962	-0.492533	0.478346	0.419784	-0.698214	0.600124	1.9327	0.808578	0.299453	-0.95076
P06310	Ig kappa chain V-II region RPMI 6410		-1.74917	-0.82495	-1.41416	-1.06643	-2.89858	-3.23672	-3.46254	-6.34811	-1.46943	-2.8903	-2.00384	-2.35434	-2.70197	-1.68999	-1.54005	-1.36919	-0.860349	-1.07146	-8.56424	-4.18194	-1.42563	-2.48446	-1.93455	-1.01708	-1.3312	-1.74382	-1.18004	-0.824419	-1.02172	-1.3887	-1.50551	-4.0459	-6.89175	-2.65371	-5.0395	-1.10149	-5.47	-5.46533	-4.27334	-6.99671	-4.09224	-6.20743	-2.48445	-0.26426	-1.84993	-2.92586	-3.68792
P04211	Ig lambda chain V region 4A		0.371848	1.55388	1.57497	-0.174069	0.808036	0.223465	0.622579	1.33423	0.783884	0.784944	-0.508909	0.852918	0.709615	0.99457	-0.455789	0.386908	0.504744	1.15424	-0.506436	0.550984	1.3185	-0.731157	-0.726979	0.495824	0.742221	0.348152	0.499876	1.56393	-0.331969	2.7802	1.30751	0.189481	2.6331	1.48227	1.02278	0.830398	-5.71621	1.46342	-7.25782	0.464874	-6.67787	-1.08289	1.10131	0.865168	1.04985	0.00858875	0.0809311
P01718	Ig lambda chain V-IV region Kern		-0.498626	0.760398	0.928563	0.195091	0.864803	0.454026	0.119202	0.537973	0.719424	0.0704838	0.318006	-0.0643687	-1.01036	0.504495	0.155421	0.965949	-0.0305384	0.63583	-2.11323	0.454782	0.289126	-0.53992	0.0292789	0.596828	0.554314	-0.602312	1.24958	0.723052	0.329886	1.54896	0.598213	-0.330485	1.88872	1.85885	0.0810019	-0.0938866	-0.43948	-0.654585	-0.853455	1.36388	0.0269461	-1.67633	0.658245	0.717071	0.494028	0.429257	-0.829517
P01721	Ig lambda chain V-VI region AR		-1.2052	-0.277145	-1.3019	-1.65295	-0.77995	-1.14984	-2.70035	-2.89267	-1.19232	-0.422736	-1.07557	0.807293	-0.460734	-1.04291	-1.05871	-0.602974	-1.14017	-0.182224	-3.43497	-0.924572	-2.14671	-1.3838	-1.25051	-1.04308	0.12444	-0.918397	0.358563	-0.417293	-1.13178	-1.70314	-0.307461	-2.28196	0.784303	1.07645	0.495722	-2.1468	-1.35026	0.0203285	-0.452011	0.4971	-12.1779	-2.65321	-1.03775	0.283389	0.0142104	-1.12941	-1.80924
P04430	Ig kappa chain V-I region BAN		-1.46439	-0.799232	-0.81978	-0.586637	-1.66012	-1.37108	-2.10062	-2.99605	-0.675198	-2.1438	-1.39336	-0.19474	-1.77627	-0.362263	-0.594632	0.0545258	-0.98632	0.0469704	-10.4401	-0.630504	-1.33522	-1.04705	-0.555443	-0.648104	-0.217817	-0.979478	-0.46954	-0.659409	-0.386234	0.256602	0.286818	-6.5098	-0.228671	-0.102734	-1.8666	-5.04565	-0.539512	-4.74207	-4.31603	-0.520976	-4.57112	-1.01089	-1.19602	-0.0303121	-0.363439	-1.51371	-6.90929
[truncated: 25 more columns]
