# Supplementary material for: Biomarkers of hepatocellular synthesis in patients with decompensated cirrhosis
Source: Hepatol Int. 2023 Jan 18;17(3):698–708. doi: 10.1007/s12072-022-10473-x (PMC10224844; doi:10.1007/s12072-022-10473-x)
Supplement: Supplementary file 2 — Supplementary file2 (XLSX 34 KB) [file 12072_2022_10473_MOESM2_ESM.xlsx]

## Sheet: SupTable 4 legend
Supplementary Table 4 legend
Tab
mean_ttest_pval_FDR	Table containing group-wise nCounts, means, log2-fold changes for all 187 proteins identified via mass spectrometry
		column annotations:
		Gene.names	Gene symbols
		Majority.protein.IDs	Uniprot identifiers
		nCount_control	number of times given protein was identified within group of healthy controls
		nCount_cirrh	number of times given protein was identified within group of patients with cirrhosis
		nCount_total	number of times given protein was identified within all individuals included in the study (nCount_control + nCount_cirrh)
		mean_control	mean of log2-transformed and pre-processed LFQ intensities for all healthy controls (n= 29)
		mean_cirrh	mean of log2-transformed and pre-processed LFQ intensities for all patients wih cirrhosis (n=43)
		log2_FC_cirrh-control	calculated: mean_cirrh - mean_controls
		pval	pvalues of Welch ttest to compare healthy controls and patients with cirrhosis
		padj	Benjamini-Hochberg-adjusted pvalues of Welch ttest to compare healthy controls and patients with cirrhosis

## Sheet: SupTable 4 mean_ttest_pval_FDR
Supplementary Table 4 data
Gene.names	Majority.protein.IDs	nCount_control	nCount_cirrh	nCount_total	mean_control	mean_cirrh	log2_FC_cirrh-control	pval	padj
CRP	P02741	4	41	45	21.2973	27.5807	6.28341	1.25902e-25	2.35437e-23
IGFBP3	P17936	29	7	36	24.9647	21.0501	-3.91463	3.11258e-21	2.91026e-19
GPLD1	P80108	29	32	61	26.879	23.2985	-3.58051	9.08498e-20	5.66297e-18
BCHE	P06276	29	14	43	25.0566	21.264	-3.79267	1.6645e-19	7.78156e-18
EFEMP1	Q12805	4	42	46	21.1266	25.4227	4.2961	2.3553e-19	8.80883e-18
B2M	P61769	18	43	61	21.255	25.2629	4.00795	6.23858e-18	1.94436e-16
IGFALS	P35858	29	37	66	27.0685	23.0431	-4.02543	1.31891e-17	3.52338e-16
C7	P10643	29	43	72	28.3863	29.5979	1.21163	1.16457e-16	2.72217e-15
KNG1	P01042	29	43	72	31.5799	30.3692	-1.2107	2.86193e-16	5.94645e-15
PON1	P27169	29	43	72	29.8343	27.4303	-2.40404	9.10015e-16	1.70173e-14
VWF	P04275	15	42	57	20.6455	25.1069	4.46141	1.03691e-15	1.76274e-14
F2	P00734	29	43	72	30.3938	29.1638	-1.22992	1.86145e-15	2.90076e-14
SERPINC1	P01008	29	43	72	30.0865	28.5883	-1.49817	3.56267e-15	5.12477e-14
IGHV4-61	P06331;P0DP06;A0A0C4DH41;P01825;P01824	29	43	72	29.0063	30.1201	1.11385	9.57703e-15	1.27922e-13
TF	P02787	29	43	72	34.2073	32.8975	-1.3098	1.37532e-14	1.71456e-13
FCGBP	Q9Y6R7	17	42	59	20.6341	24.5014	3.86733	2.02546e-14	2.22963e-13
PIGR	P01833	18	41	59	22.6142	26.3594	3.74525	2.14585e-14	2.22963e-13
APOA1	P02647	29	43	72	33.2842	31.31	-1.97415	2.14617e-14	2.22963e-13
CLU	P10909	29	43	72	30.3255	29.2831	-1.04233	2.96881e-14	2.91471e-13
PROC	P04070	29	14	43	25.7136	22.2946	-3.41902	3.11734e-14	2.91471e-13
GSN	P06396;CON__Q3SX14	29	43	72	30.1884	28.8264	-1.36202	6.2001e-14	5.52105e-13
KLKB1	P03952	29	43	72	27.6051	25.7559	-1.8492	6.68707e-14	5.68401e-13
	P0DOX2	29	43	72	30.3898	31.3485	0.958697	3.70638e-13	3.01345e-12
HPX	P02790	29	43	72	32.3434	30.7813	-1.56207	5.08077e-13	3.95877e-12
PLTP	P55058	29	43	72	24.7717	25.9658	1.1941	1.00242e-12	7.49812e-12
AFM	P43652	29	43	72	29.0524	27.8792	-1.1732	1.26017e-12	8.8e-12
APOH	P02749	29	43	72	30.9693	29.6531	-1.31614	1.27059e-12	8.8e-12
QSOX1	O00391	29	43	72	24.6184	25.6561	1.03772	1.8538e-12	1.19538e-11
F11	P03951	29	21	50	24.5626	22.0712	-2.4914	1.82662e-12	1.19538e-11
LRG1	P02750	29	43	72	26.6217	27.8065	1.18484	1.98628e-12	1.23811e-11
IGHV5-51	A0A0C4DH38	29	43	72	26.8054	27.9956	1.19018	2.31564e-12	1.39685e-11
C6	P13671	29	43	72	28.3946	27.2314	-1.16323	2.8719e-12	1.67827e-11
SERPIND1	P05546	29	43	72	29.0403	27.5337	-1.50655	3.20063e-12	1.81369e-11
IGJ	P01591	29	43	72	26.792	28.5922	1.80024	4.38902e-12	2.41396e-11
CPB2	Q96IY4	29	38	67	26.7313	24.5122	-2.21906	5.13262e-12	2.74229e-11
AHSG	P02765	29	43	72	31.1404	29.8154	-1.32496	5.38413e-12	2.79675e-11
APOL1	O14791	29	42	71	28.6301	26.3278	-2.30225	9.76955e-12	4.93758e-11
VCAM1	P19320	2	41	43	20.9315	23.6545	2.72303	1.00862e-11	4.96348e-11
APCS	P02743	29	43	72	29.5245	28.2174	-1.30712	1.93477e-11	9.27695e-11
PGLYRP2	Q96PD5	29	43	72	28.69	26.5775	-2.11251	2.08743e-11	9.75874e-11
LYVE1	Q9Y5Y7	8	40	48	21.7272	24.6052	2.87804	3.0857e-11	1.40738e-10
F12	P00748	29	43	72	28.3803	27.0078	-1.37248	4.49753e-11	2.00247e-10
APOC1	P02654	29	42	71	26.2799	23.9069	-2.37302	5.13954e-11	2.2351e-10
FGA	P02671	27	43	70	22.1545	25.6536	3.49907	6.82379e-11	2.90011e-10
CD14	P08571	9	42	51	21.7326	24.526	2.7934	9.58294e-11	3.98225e-10
C1QB	P02746	29	43	72	28.2698	28.8103	0.540481	9.89361e-11	4.02197e-10
HRG	P04196	29	43	72	29.7723	28.2207	-1.55166	1.31411e-10	5.22848e-10
HGFAC	Q04756	28	29	57	25.2751	23.0819	-2.1932	1.40942e-10	5.49086e-10
SERPINA5	P05154	29	27	56	25.7074	22.8757	-2.83176	1.48537e-10	5.66866e-10
LBP	P18428	28	43	71	23.7458	25.4208	1.67507	1.60091e-10	5.98742e-10
CPN2	P22792	29	43	72	28.1143	27.201	-0.913299	3.14596e-10	1.15352e-09
FGG	P02679	12	43	55	21.5149	26.2657	4.75083	3.6019e-10	1.2953e-09
LGALS3BP	Q08380	29	43	72	26.5266	27.3955	0.868884	3.84948e-10	1.35821e-09
SERPINA4	P29622	29	37	66	27.1073	24.3296	-2.77763	1.04787e-09	3.62875e-09
C1R	P00736	29	43	72	28.4813	27.6054	-0.875894	1.2113e-09	4.11844e-09
SERPINA6	P08185	29	43	72	28.5185	27.5642	-0.954347	2.1906e-09	7.31504e-09
IGHA1	P01876	29	43	72	32.6582	33.5849	0.926735	2.26369e-09	7.42651e-09
SERPINA3	P01011	29	43	72	31.293	31.7393	0.446315	1.02085e-08	3.29137e-08
CFI	P05156	29	43	72	28.3749	27.3671	-1.00781	1.15418e-08	3.65817e-08
RBP4	P02753	29	43	72	27.8228	26.2483	-1.57443	1.43384e-08	4.4688e-08
SERPINA1	P01009	29	43	72	33.4005	33.7925	0.391945	1.72068e-08	5.27488e-08
F13B	P05160	29	43	72	26.4898	25.4353	-1.0545	1.76656e-08	5.32816e-08
FGB	P02675	17	41	58	20.6251	25.0596	4.43453	3.16896e-08	9.40628e-08
GC	P02774	29	43	72	30.6596	29.7915	-0.868128	3.48021e-08	1.01687e-07
IGHV3-15	A0A0B4J1V0	29	43	72	26.3214	27.2775	0.956036	3.80708e-08	1.09527e-07
IGHV3-74	A0A0B4J1X5	29	43	72	30.1562	30.7883	0.63217	4.68313e-08	1.32689e-07
APOA4	P06727	29	43	72	30.3934	29.2455	-1.14794	5.61077e-08	1.56599e-07
C4BPB	P20851	29	30	59	27.7946	24.9455	-2.84913	6.34983e-08	1.7462e-07
	P01780	29	43	72	29.7311	30.4387	0.707615	7.45044e-08	2.01918e-07
TTR	P02766	29	43	72	28.0625	26.7793	-1.28313	8.0388e-08	2.14751e-07
MASP1	P48740	28	29	57	24.5878	22.7491	-1.83868	9.09374e-08	2.39511e-07
VTN	P04004	29	43	72	29.6257	28.5208	-1.10487	1.46862e-07	3.81432e-07
FCN3	O75636	29	43	72	28.0018	26.8806	-1.12113	1.60254e-07	4.10515e-07
APOB	P04114	29	43	72	28.6602	29.6044	0.944188	1.80605e-07	4.56394e-07
IGHV3-72	A0A0B4J1Y9	29	43	72	29.3154	30.0236	0.708201	2.61616e-07	6.45299e-07
HPR	P00739	29	40	69	28.9743	26.4981	-2.47619	2.6226e-07	6.45299e-07
AZGP1	P25311	29	43	72	29.2574	28.2143	-1.04307	3.27232e-07	7.94707e-07
PF4	P02776	29	30	59	24.7294	22.8999	-1.82955	6.56978e-07	1.57506e-06
	P01700	29	43	72	29.725	30.3366	0.61163	1.28557e-06	3.04306e-06
ITIH3	Q06033	29	43	72	27.6606	28.0422	0.381614	1.58862e-06	3.71341e-06
FBLN1	P23142;CON__ENSEMBL:ENSBTAP00000016046	29	43	72	25.5044	26.1339	0.629551	1.77726e-06	4.10305e-06
FN1	P02751	29	43	72	29.983	28.8729	-1.11017	2.02135e-06	4.60966e-06
ADIPOQ	Q15848	29	43	72	26.9497	27.6843	0.734601	2.5714e-06	5.79339e-06
A1BG	P04217	29	43	72	31.0614	30.3045	-0.756927	3.67998e-06	8.19233e-06
S100A8	P05109	10	40	50	21.8518	23.7008	1.84899	3.94102e-06	8.67024e-06
PLG	P00747	29	43	72	29.8595	28.9247	-0.934851	4.43871e-06	9.65162e-06
C1S	P09871	29	43	72	28.8811	28.2675	-0.61359	4.57124e-06	9.82553e-06
LUM	P51884	29	43	72	26.821	27.2044	0.383404	5.13425e-06	1.09103e-05
CPN1	P15169	29	39	68	26.1241	24.8194	-1.30465	6.45096e-06	1.35543e-05
ORM2	P19652	29	43	72	30.2474	29.2275	-1.01984	6.79057e-06	1.41093e-05
LPA	P08519	27	22	49	27.3618	24.0138	-3.34799	7.21949e-06	1.48356e-05
SERPINF2	P08697	29	43	72	27.7671	27.0922	-0.674938	9.35952e-06	1.90242e-05
CFH	P08603	29	43	72	30.658	29.9207	-0.737261	1.41075e-05	2.81877e-05
THBS1	P07996;CON__Q28194	29	40	69	25.1619	23.6513	-1.51054	1.41692e-05	2.81877e-05
APOM	O95445	29	41	70	26.2963	25.0847	-1.21163	1.46361e-05	2.881e-05
	P0DOX3	28	43	71	26.0279	27.0865	1.05856	1.82198e-05	3.54906e-05
C8B	P07358	29	43	72	27.8366	27.0123	-0.824321	2.0548e-05	3.96131e-05
C9	P02748	29	43	72	28.137	28.5498	0.412791	2.50606e-05	4.78196e-05
ACTB	P60709	29	43	72	27.333	27.8456	0.512638	2.86048e-05	5.40313e-05
IGHG3	P01860	29	43	72	29.7797	30.3991	0.619353	3.09359e-05	5.78502e-05
APOA2	P02652	29	43	72	26.2367	25.1254	-1.11124	3.34382e-05	6.19103e-05
IGHG1	P0DOX5;P01857	29	43	72	34.2806	34.5056	0.225075	3.78001e-05	6.86274e-05
F5	P12259	29	30	59	26.959	24.6894	-2.26958	3.74473e-05	6.86274e-05
APOD	P05090	29	43	72	29.4848	28.5072	-0.977626	4.01204e-05	7.21396e-05
HABP2	Q14520	29	42	71	26.6163	25.6801	-0.936224	4.23105e-05	7.5353e-05
GP1BA	P07359	29	42	71	25.3826	24.5128	-0.869792	5.54462e-05	9.78155e-05
IGLC6	P0DOY2;P0CF74	29	43	72	31.2282	31.5813	0.353032	7.53911e-05	0.000131758
CFHR1	Q03591	29	43	72	28.4641	27.4866	-0.977446	9.85579e-05	0.000170651
BTD	P43251	29	43	72	25.4798	24.7137	-0.766071	0.000108526	0.000186187
	P01701	29	43	72	27.1013	27.7888	0.687479	0.000120051	0.000204086
IGKV3D-15	A0A087WSY6	29	43	72	29.0443	29.3703	0.326045	0.000147355	0.000248247
ITIH4	Q14624	29	43	72	30.3322	29.7723	-0.559887	0.000324504	0.000541806
APOF	Q13790	28	23	51	25.0712	23.1426	-1.92867	0.000407474	0.000674316
VASN	Q6EMK4	24	42	66	23.4584	24.354	0.895558	0.000443107	0.000726851
C4BPA	P04003	29	42	71	25.3952	24.0606	-1.33469	0.000501847	0.000816047
TGFBI	Q15582	23	42	65	23.4384	24.4717	1.03328	0.000640438	0.00103243
CFP	P27918	28	30	58	25.2222	23.6985	-1.52365	0.000841256	0.00134457
IGKC	P01834	29	43	72	33.5185	33.6511	0.132591	0.0011478	0.00181898
IGLL5;IGLC1	P0DOX8;B9A064;P0CG04	29	43	72	33.477	33.6209	0.143914	0.00168369	0.0026458
IGHM	P01871	29	43	72	31.6169	31.9671	0.350195	0.00175528	0.00273531
ALB	CON__P02768-1;P02768	29	43	72	35.6135	35.0557	-0.55781	0.00206156	0.00318605
C1QA	P02745	29	43	72	27.5422	27.6836	0.141395	0.00249254	0.00382053
IGLV3-9	A0A075B6K5	23	42	65	23.7273	24.6005	0.873198	0.00286324	0.00435306
C8A	P07357	29	42	71	27.746	26.9024	-0.843636	0.00292035	0.00440408
C4B	P0C0L5	29	43	72	31.0222	30.3336	-0.688563	0.00333392	0.00498755
C8G	P07360	29	43	72	24.3403	24.5218	0.181508	0.00339847	0.00504376
SAA4	P35542	29	43	72	25.6933	26.0501	0.356795	0.00379986	0.00559506
ITIH2	P19823	29	43	72	29.2322	28.5219	-0.710327	0.00400254	0.00584746
AMBP	P02760	29	43	72	28.7313	28.152	-0.579362	0.00405751	0.00588182
CA1	P00915	29	40	69	24.5986	25.4929	0.894271	0.00432019	0.00621443
	P01714	29	43	72	26.4542	26.8651	0.410931	0.00452198	0.00645505
	P0DOX7	29	43	72	33.9842	33.9915	0.00733921	0.0053229	0.00754078
COMP	P49747	27	43	70	24.4269	25.1012	0.674338	0.00557253	0.00783505
ATRN	O75882	29	43	72	26.1712	25.6393	-0.531934	0.00880999	0.0122945
IGHG2	P01859	29	43	72	33.7059	33.8261	0.120195	0.0109676	0.0151922
CP	P00450	29	43	72	31.5991	31.5779	-0.0212071	0.0115431	0.0158717
	P01619	29	43	72	31.4816	31.6013	0.119701	0.0116999	0.01597
PRG4	Q92954	28	37	65	24.2152	23.3788	-0.836394	0.0126925	0.0171993
APOC3	P02656	29	43	72	26.279	26.5234	0.244373	0.0155735	0.0209514
APOE	P02649	29	43	72	28.955	28.9886	0.0336268	0.0160546	0.0214444
CFHR2	P36980	29	40	69	25.8209	24.9191	-0.901758	0.0172597	0.0228906
AGT	P01019	29	43	72	29.1051	29.145	0.0399132	0.0223201	0.0293934
GPX3	P22352	29	41	70	25.4455	24.6117	-0.833764	0.0284327	0.0371812
	P80748	29	43	72	29.9664	30.1356	0.169193	0.0300067	0.0389671
ECM1	Q16610	25	40	65	24.4888	25.0456	0.556856	0.0317593	0.0409585
SERPING1	P05155	29	43	72	31.5639	31.4505	-0.113446	0.0326661	0.0418395
C5	P01031	29	43	72	26.6273	26.1188	-0.508557	0.0418245	0.0532053
SPP2	Q13103	28	27	55	22.6229	21.8798	-0.743135	0.0446278	0.0563878
	P01599	29	43	72	27.898	27.969	0.0709531	0.0509747	0.0639749
A2M	P01023	29	43	72	31.5461	31.5834	0.0373612	0.0682045	0.0850282
SERPINA10	Q9UK55	29	35	64	24.2271	23.4922	-0.734861	0.0705757	0.0874017
IGKV1-6	A0A0C4DH72	28	40	68	26.7917	27.1582	0.366503	0.0982524	0.120876
ITIH1	P19827	29	43	72	28.1857	27.6046	-0.58109	0.113655	0.138911
F9	P00740	29	34	63	23.8695	23.2605	-0.609059	0.115929	0.140771
C4A	P0C0L4	28	43	71	28.6872	27.979	-0.708158	0.137544	0.165941
C2	P06681	29	43	72	26.7727	26.667	-0.105638	0.147318	0.176592
IGKV1-8;IGKV1-9	A0A0C4DH67;A0A0C4DH69	28	42	70	26.6698	26.8485	0.178681	0.153166	0.182433
HP	P00738	29	43	72	33.6424	33.045	-0.597359	0.155594	0.184152
PPBP	P02775	29	42	71	24.985	25.0261	0.0411332	0.164916	0.193958
SERPINA7	P05543	29	43	72	27.0163	26.9152	-0.101082	0.279664	0.326857
CD5L	O43866	29	43	72	29.2311	29.1849	-0.0461636	0.285878	0.332045
C1QC	P02747	29	43	72	25.8409	25.7618	-0.0790412	0.312373	0.360578
IGHG4	P01861	29	43	72	30.7368	30.7604	0.0235728	0.318628	0.365542
IGKV2-24;IGKV2D-24	A0A0C4DH68;A0A075B6R9	28	39	67	29.9919	29.2149	-0.777074	0.320842	0.365839
CLEC3B	P05452;CON__Q2KIS7	29	43	72	24.5355	24.4378	-0.0977176	0.332579	0.376922
	P06310	27	32	59	25.3815	24.7005	-0.680937	0.34337	0.386808
IGKV4-1	P06312	29	43	72	29.9358	29.558	-0.377814	0.395497	0.442862
SHBG	P04278	29	41	70	25.2822	25.2304	-0.0518273	0.413864	0.46067
IGLV3-10	A0A075B6K4	29	43	72	28.2173	28.1138	-0.10358	0.449849	0.497762
SERPINF1	P36955	29	43	72	27.7507	27.574	-0.176641	0.459064	0.5037
	P04211	29	39	68	28.1196	27.5676	-0.551969	0.460603	0.5037
C3	P01024	29	43	72	31.4136	31.0709	-0.342701	0.469571	0.507571
MST1;MST1L	P26927;Q2TV78	27	37	64	24.0702	23.5949	-0.475306	0.467961	0.507571
	P01718	29	43	72	27.8386	27.7189	-0.119691	0.49366	0.530543
F10	P00742	29	35	64	24.4733	24.0744	-0.398925	0.498403	0.532579
	P01721	29	41	70	26.5594	26.5446	-0.0148357	0.528107	0.561114
APOC2	P02655	28	35	63	23.9844	23.8961	-0.0882901	0.583434	0.616396
IGKV6-21	A0A0C4DH24	28	39	67	26.2123	25.7709	-0.441393	0.590801	0.620673
CHL1	O00533	29	31	60	22.1862	21.8263	-0.359886	0.634391	0.662744
CFB	P00751	29	43	72	29.6967	29.4858	-0.210873	0.714246	0.739438
IGKV A18	A2NJV5	27	40	67	28.3594	27.9014	-0.458026	0.715713	0.739438
ORM1	P02763	29	43	72	30.7314	30.5359	-0.195516	0.730329	0.750393
	P04430	28	36	64	26.3287	26.2173	-0.111395	0.752258	0.7687
IGHV6-1	A0A0B4J1U7	29	41	70	28.6298	28.4323	-0.197484	0.844686	0.858458
IGKV3D-11	A0A0A0MRZ8;P04433	29	42	71	31.2905	30.979	-0.311496	0.87921	0.888715
IGKV2-40	A0A087WW87;P01614	29	42	71	32.6737	32.375	-0.298696	0.908208	0.913091
PROS1	P07225	29	43	72	27.1194	26.8522	-0.267227	0.951656	0.951656
