# Supplementary material for: Biomarkers of hepatocellular synthesis in patients with decompensated cirrhosis
Source: Hepatol Int. 2023 Jan 18;17(3):698–708. doi: 10.1007/s12072-022-10473-x (PMC10224844; doi:10.1007/s12072-022-10473-x)
Supplement: Supplementary file 3 — Supplementary file3 (XLSX 33 KB) [file 12072_2022_10473_MOESM3_ESM.xlsx]

## Sheet: SupTable 6 legend
Supplementary Table 6 legend
Tab
mean_ttest_pval_FDR	Table containing group-wise nCounts, means, log2-fold changes for all 187 proteins identified via mass spectrometry
		column annotations:
		Gene.names	Gene symbols
		Majority.protein.IDs	Uniprot identifiers
		nCount_control	number of times given protein was identified within group of healthy controls
		nCount_cirrh	number of times given protein was identified within group of patients with cirrhosis
		nCount_total	number of times given protein was identified within all individuals included in the study (nCount_control + nCount_cirrh)
		mean_control	mean of log2-transformed and pre-processed LFQ intensities for all healthy controls (n= 29)
		mean_cirrh	mean of log2-transformed and pre-processed LFQ intensities for all patients wih cirrhosis (n=43)
		log2_FC_cirrh-control	calculated: mean_cirrh - mean_controls
		pval	pvalues of Welch ttest to compare healthy controls and patients with cirrhosis
		padj	Benjamini-Hochberg-adjusted pvalues of Welch ttest to compare healthy controls and patients with cirrhosis

## Sheet: SupTable 6 mean_ttest_pval_FDR
Supplementary Table 6 data
nCount_control	nCount_cirrh	nCount_total	mean_control	mean_cirrh	log2_FC_cirrh-control	pval	padj	Gene.names	Majority.protein.IDs
29	43	72	0.604236	0.76394	0.159705	0.444975	0.483645	IGLV3-10	A0A075B6K4
4	41	45	-6.37105	0.216692	6.58774	3.14988e-26	5.89027e-24	CRP	P02741
12	43	55	-6.0806	-1.0841	4.9965	4.40404e-10	1.61481e-09	FGG	P02679
29	42	71	5.06061	5.05172	-0.00888981	0.976511	0.976511	IGKV2-40	A0A087WW87;P01614
29	42	71	3.6774	3.69246	0.0150571	0.957772	0.968126	IGKV3D-11	A0A0A0MRZ8;P04433
29	41	70	1.01672	1.18333	0.16661	0.529917	0.563036	IGHV6-1	A0A0B4J1U7
15	42	57	-7.24534	-2.28345	4.96189	3.49531e-16	6.53622e-15	VWF	P04275
4	42	46	-6.73929	-1.91903	4.82025	7.73e-17	2.06501e-15	EFEMP1	Q12805
17	41	58	-6.70506	-2.30365	4.40141	1.82638e-07	4.61532e-07	FGB	P02675
28	39	67	-1.43505	-1.54086	-0.105811	0.746956	0.767477	IGKV6-21	A0A0C4DH24
18	41	59	-5.20886	-0.934685	4.27418	1.31294e-14	1.6368e-13	PIGR	P01833
28	42	70	-0.933119	-0.458319	0.4748	0.0987846	0.121531	IGKV1-8;IGKV1-9	A0A0C4DH67;A0A0C4DH69
28	39	67	2.37123	1.89567	-0.475552	0.356595	0.396924	IGKV2-24;IGKV2D-24	A0A0C4DH68;A0A075B6R9
28	40	68	-0.836023	-0.21698	0.619043	0.116175	0.14016	IGKV1-6	A0A0C4DH72
27	40	67	0.807674	0.552562	-0.255112	0.616391	0.643939	IGKV A18	A2NJV5
18	43	61	-6.17839	-2.08688	4.09151	2.29786e-17	1.04797e-15	B2M	P61769
17	42	59	-6.67043	-2.87027	3.80016	2.26111e-13	2.01347e-12	FCGBP	Q9Y6R7
29	31	60	-5.42692	-5.39909	0.027832	0.878632	0.897837	CHL1	O00533
27	43	70	-5.46023	-1.69625	3.76398	6.19682e-11	2.57512e-10	FGA	P02671
29	43	72	1.61799	1.83511	0.217121	0.281045	0.32046	CD5L	O43866
2	41	43	-6.79522	-3.71889	3.07634	7.01492e-12	3.64386e-11	VCAM1	P19320
8	40	48	-5.73842	-2.7743	2.96412	3.12126e-11	1.45919e-10	LYVE1	Q9Y5Y7
9	42	51	-5.73832	-2.81251	2.92581	3.72832e-10	1.45023e-09	CD14	P08571
29	43	72	-0.821148	1.24238	2.06352	3.79022e-12	2.14779e-11	IGJ	P01591
28	43	71	-3.99141	-1.92899	2.06242	8.97061e-09	2.94299e-08	LBP	P18428
10	40	50	-5.52509	-3.53575	1.98935	1.64211e-06	3.69969e-06	S100A8	P05109
29	43	72	6.0293	5.69522	-0.334075	0.157636	0.185396	HP	P00738
29	43	72	0.773206	2.24812	1.47492	1.15787e-16	2.70651e-15	C7	P10643
29	34	63	-3.74359	-4.07782	-0.334231	0.132728	0.159103	F9	P00740
29	35	64	-3.1398	-3.50093	-0.361137	0.178299	0.208387	F10	P00742
29	43	72	-2.84143	-1.38405	1.45739	7.12599e-13	5.12523e-12	PLTP	P55058
29	43	72	-0.807684	0.64578	1.45346	1.94368e-12	1.17248e-11	IGHV5-51	A0A0C4DH38
29	43	72	2.0836	2.13601	0.0524117	0.705043	0.732461	CFB	P00751
29	43	72	-0.991415	0.456704	1.44812	1.74565e-12	1.08812e-11	LRG1	P02750
29	43	72	1.39314	2.77028	1.37714	7.3397e-15	9.80374e-14	IGHV4-61	P06331;P0DP06;A0A0C4DH41;P01825;P01824
28	43	71	-1.59764	-0.263356	1.33428	2.32809e-05	4.58266e-05		P0DOX3
29	43	72	-2.99473	-1.69372	1.30101	1.42595e-12	9.19494e-12	QSOX1	O00391
23	42	65	-4.06423	-2.77697	1.28726	0.00702381	0.00987559	IGLV3-9	A0A075B6K5
29	43	72	3.93298	4.23362	0.300646	0.0655345	0.0816997	A2M	P01023
29	43	72	3.80052	3.7211	-0.0794165	0.478312	0.514048	C3	P01024
29	43	72	-0.985771	-1.23104	-0.245273	0.0414587	0.05274	C5	P01031
29	43	72	2.77671	3.99869	1.22198	2.9384e-13	2.38905e-12		P0DOX2
29	43	72	-1.29166	-0.072344	1.21932	3.15223e-08	9.06872e-08	IGHV3-15	A0A0B4J1V0
29	43	72	0.284929	0.619167	0.334237	0.0509846	0.0644197		P01599
23	42	65	-4.14501	-2.93468	1.21032	0.00164578	0.00259479	TGFBI	Q15582
29	43	72	1.04712	2.25459	1.20747	1.77057e-07	4.53557e-07	APOB	P04114
29	43	72	5.04505	6.23507	1.19002	1.84402e-09	6.26966e-09	IGHA1	P01876
29	40	69	-3.01452	-1.84083	1.17368	0.00350319	0.00515824	CA1	P00915
29	43	72	0.225522	0.369114	0.143593	0.489106	0.522644		P01718
29	41	70	-1.05366	-0.747394	0.306269	0.388731	0.430134		P01721
29	43	72	-1.08646	0.0457043	1.13217	3.80006e-10	1.45023e-09	LGALS3BP	Q08380
24	42	66	-4.01714	-2.97744	1.0397	9.07539e-05	0.000158607	VASN	Q6EMK4
27	43	70	-3.2845	-2.24862	1.03588	0.00983587	0.0136245	COMP	P49747
29	43	72	-0.663367	0.334518	0.997885	2.69967e-06	5.93927e-06	ADIPOQ	Q15848
29	43	72	1.70226	2.67374	0.971485	2.49417e-07	6.2188e-07	IGHV3-72	A0A0B4J1Y9
29	43	72	3.12371	3.41057	0.286857	0.315894	0.355856	IGHG4	P01861
29	43	72	2.118	3.0889	0.9709	7.14863e-08	1.96587e-07		P01780
29	43	72	-0.511828	0.438935	0.950763	0.000120738	0.000204484		P01701
29	43	72	2.54306	3.43852	0.895454	4.77322e-08	1.35241e-07	IGHV3-74	A0A0B4J1X5
29	43	72	-2.10873	-1.2159	0.892835	1.62529e-06	3.69969e-06	FBLN1	P23142;CON__ENSEMBL:ENSBTAP00000016046
29	43	72	2.16663	3.04927	0.882638	2.89059e-05	5.35188e-05	IGHG3	P01860
29	43	72	2.1119	2.98681	0.874914	1.35463e-06	3.12735e-06		P01700
28	35	63	-3.66292	-3.47087	0.192055	0.552913	0.580869	APOC2	P02655
29	43	72	0.656709	1.46047	0.803765	8.47264e-11	3.44431e-10	C1QB	P02746
29	43	72	-0.280139	0.495783	0.775922	2.76775e-05	5.20905e-05	ACTB	P60709
29	43	72	3.67992	4.38952	0.709599	9.84354e-09	3.17369e-08	SERPINA3	P01011
29	43	72	0.523885	1.19996	0.676075	2.43529e-05	4.69484e-05	C9	P02748
29	43	72	-1.15892	-0.484702	0.674216	0.00433596	0.0061895		P01714
29	43	72	5.78741	6.44264	0.65523	1.29191e-08	4.02644e-08	SERPINA1	P01009
29	43	72	-0.792116	-0.145428	0.646688	4.76028e-06	1.00019e-05	LUM	P51884
29	43	72	0.0474491	0.692347	0.644898	1.31353e-06	3.07038e-06	ITIH3	Q06033
29	43	72	-1.77226	-1.58801	0.184243	0.30471	0.345338	C1QC	P02747
29	43	72	-1.91979	-1.29971	0.620079	0.00380518	0.00555913	SAA4	P35542
29	43	72	3.61512	4.23143	0.616316	7.2993e-05	0.000129997	IGLC6	P0DOY2;P0CF74
29	43	72	4.00379	4.61727	0.613479	0.00165123	0.00259479	IGHM	P01871
29	43	72	1.4312	2.02052	0.58933	0.000167971	0.00027797	IGKV3D-15	A0A087WSY6
29	43	72	-1.33409	-0.826437	0.507657	0.0153166	0.0206057	APOC3	P02656
29	43	72	6.66746	7.15582	0.48836	3.5018e-05	6.35764e-05	IGHG1	P0DOX5;P01857
29	43	72	3.11829	3.18606	0.0677687	0.721826	0.745754	ORM1	P02763
29	43	72	-3.27279	-2.828	0.444793	0.00321561	0.00481055	C8G	P07360
29	43	72	2.35333	2.7858	0.432478	0.0299759	0.0386586		P80748
29	43	72	5.86392	6.27112	0.407198	0.00169829	0.00262463	IGLL5;IGLC1	P0DOX8;B9A064;P0CG04
29	42	71	-2.62815	-2.28404	0.344101	0.0920637	0.114013	PPBP	P02775
29	43	72	-0.0708833	0.333796	0.40468	0.00227813	0.00343556	C1QA	P02745
29	43	72	5.9054	6.30128	0.395875	0.00111729	0.00178576	IGKC	P01834
29	43	72	6.09281	6.47629	0.383479	0.0102509	0.014095	IGHG2	P01859
29	43	72	3.86852	4.2515	0.382985	0.0119453	0.0161867		P01619
29	43	72	1.49199	1.79519	0.303197	0.0213942	0.028174	AGT	P01019
29	43	72	1.34184	1.63875	0.296911	0.0157056	0.0208295	APOE	P02649
29	43	72	6.3711	6.64172	0.270624	0.00541474	0.00767088		P0DOX7
29	43	72	3.98603	4.22811	0.242077	0.0115584	0.0157768	CP	P00450
29	43	72	3.95081	3.94126	-0.00955021	0.0282554	0.0366928	SERPING1	P05155
29	43	72	-1.44192	-1.71057	-0.26865	0.00906429	0.0126494	ATRN	O75882
29	39	68	0.506482	0.270639	-0.235842	0.536098	0.566386		P04211
29	43	72	8.00042	7.70589	-0.294526	0.00197124	0.00299693	ALB	CON__P02768-1;P02768
29	43	72	2.7191	2.4225	-0.296603	0.000302308	0.000495891	ITIH4	Q14624
29	41	70	-2.33088	-2.04478	0.286103	0.210464	0.242943	SHBG	P04278
28	36	64	-1.23592	-1.20797	0.0279508	0.951967	0.967489		P04430
29	43	72	1.11823	0.802156	-0.316077	0.00385029	0.00558143	AMBP	P02760
29	43	72	1.268	0.917696	-0.350306	4.26831e-06	9.17441e-06	C1S	P09871
29	43	72	0.154018	-0.257636	-0.411654	9.25496e-06	1.90184e-05	SERPINF2	P08697
29	43	72	3.40907	2.9838	-0.425278	0.00328631	0.0048773	C4B	P0C0L5
29	43	72	1.61908	1.17203	-0.447043	0.00399547	0.00574732	ITIH2	P19823
29	43	72	3.04486	2.57089	-0.473977	1.42598e-05	2.89845e-05	CFH	P08603
29	43	72	-3.07759	-2.91203	0.165567	0.328459	0.367795	CLEC3B	P05452;CON__Q2KIS7
29	43	72	-0.596819	-0.434616	0.162203	0.273661	0.313954	SERPINA7	P05543
29	43	72	3.44827	2.95463	-0.493643	3.94527e-06	8.57868e-06	A1BG	P04217
29	43	72	-2.13329	-2.63608	-0.502786	0.000120976	0.000204484	BTD	P43251
27	32	59	-2.13006	-2.76667	-0.636607	0.137203	0.163421		P06310
29	43	72	2.32269	2.20816	-0.11453	0.408488	0.449337	IGKV4-1	P06312
29	41	70	-2.16762	-2.68574	-0.518114	0.0339755	0.0435165	GPX3	P22352
29	42	71	0.132908	-0.400951	-0.533859	0.000870601	0.00140347	C8A	P07357
29	43	72	-0.840452	-0.682806	0.157646	0.141118	0.167019	C2	P06681
29	43	72	0.223537	-0.3375	-0.561037	2.38314e-05	4.64216e-05	C8B	P07358
29	43	72	-0.493707	-0.49765	-0.0039431	0.967629	0.972831	PROS1	P07225
28	37	65	-3.43823	-4.01378	-0.575548	0.0274663	0.0359175	PRG4	Q92954
29	43	72	3.04652	2.44168	-0.604844	2.95772e-08	8.64208e-08	GC	P02774
29	43	72	0.868232	0.255623	-0.61261	1.14162e-09	3.95339e-09	C1R	P00736
29	40	69	-1.79224	-2.4253	-0.633056	0.0155645	0.0207897	CFHR2	P36980
29	42	71	-2.23053	-2.87491	-0.644381	8.38865e-05	0.000147988	GP1BA	P07359
28	27	55	-4.87123	-5.51827	-0.647039	0.0016906	0.00262463	SPP2	Q13103
29	43	72	0.50117	-0.148844	-0.650015	4.34911e-10	1.61481e-09	CPN2	P22792
29	43	72	2.24642	1.57486	-0.671566	4.68621e-06	9.95819e-06	PLG	P00747
29	43	72	0.905396	0.214333	-0.691062	2.03509e-09	6.79576e-09	SERPINA6	P08185
29	42	71	-0.996778	-1.6974	-0.700623	0.000133197	0.000222392	HABP2	Q14520
29	43	72	0.850972	0.136811	-0.714161	0.000102295	0.000177123	CFHR1	Q03591
28	43	71	1.04214	0.629182	-0.412958	0.206274	0.239585	C4A	P0C0L4
29	43	72	1.87171	1.15737	-0.714341	4.32863e-05	7.78321e-05	APOD	P05090
29	43	72	0.76184	0.0173161	-0.744524	1.27914e-08	4.02644e-08	CFI	P05156
29	43	72	2.63426	1.87771	-0.756557	6.41723e-06	1.33336e-05	ORM2	P19652
29	43	72	2.71235	1.93331	-0.779042	6.02816e-14	5.93298e-13	CLU	P10909
29	43	72	1.64427	0.864486	-0.779786	3.2379e-07	7.96693e-07	AZGP1	P25311
29	43	72	-1.1233	-1.91451	-0.791213	1.92546e-08	5.80745e-08	F13B	P05160
29	43	72	2.01255	1.17097	-0.841586	1.24982e-07	3.29179e-07	VTN	P04004
29	43	72	2.36991	1.52303	-0.846884	2.05197e-06	4.56808e-06	FN1	P02751
29	43	72	-1.37645	-2.22441	-0.847957	3.30606e-05	6.06112e-05	APOA2	P02652
29	43	72	0.38866	-0.469188	-0.857848	1.60662e-07	4.17275e-07	FCN3	O75636
29	43	72	2.78032	1.89567	-0.884653	5.67746e-08	1.5846e-07	APOA4	P06727
29	43	72	0.781483	-0.11846	-0.899943	4.39707e-12	2.41839e-11	C6	P13671
29	43	72	1.43924	0.529333	-0.909912	1.29004e-12	8.61562e-12	AFM	P43652
29	39	68	-1.48906	-2.42887	-0.939814	3.64766e-07	8.8586e-07	CPN1	P15169
29	43	72	3.96683	3.01941	-0.94742	2.60078e-16	5.40385e-15	KNG1	P01042
29	41	70	-1.3168	-2.27584	-0.959047	1.95177e-05	3.88278e-05	APOM	O95445
29	43	72	2.78066	1.81402	-0.966636	1.42197e-15	2.21591e-14	F2	P00734
29	43	72	0.572564	0.254758	-0.317806	0.114605	0.139163	ITIH1	P19827
29	43	72	0.449369	-0.570476	-1.01984	9.62565e-08	2.60869e-07	TTR	P02766
29	43	72	1.91144	0.867603	-1.04383	2.56137e-11	1.22814e-10	APCS	P02743
29	43	72	6.59417	5.54765	-1.04652	1.50855e-14	1.76312e-13	TF	P02787
29	43	72	3.35617	2.30332	-1.05285	1.28081e-12	8.61562e-12	APOH	P02749
29	43	72	3.52725	2.46558	-1.06167	5.50669e-12	2.94215e-11	AHSG	P02765
27	37	64	-3.55022	-3.78963	-0.239417	0.447436	0.483645	MST1;MST1L	P26927;Q2TV78
29	42	71	-2.21786	-3.29232	-1.07446	0.000494301	0.000803777	C4BPA	P04003
29	43	72	2.5753	1.47656	-1.09873	5.84112e-14	5.93298e-13	GSN	P06396;CON__Q3SX14
29	43	72	0.767204	-0.341987	-1.10919	4.73116e-11	2.03431e-10	F12	P00748
28	30	58	-2.41546	-3.53768	-1.12222	0.00196293	0.00299693	CFP	P27918
29	43	72	2.47337	1.23848	-1.23489	3.259e-15	4.68795e-14	SERPINC1	P01008
29	43	72	0.137554	0.224197	0.0866429	0.44718	0.483645	SERPINF1	P36955
29	43	72	1.42717	0.183896	-1.24327	3.36471e-12	1.96625e-11	SERPIND1	P05546
29	40	69	-2.45125	-3.71632	-1.26507	2.59099e-05	4.94403e-05	THBS1	P07996;CON__Q28194
29	43	72	2.15924	0.87086	-1.28838	1.38265e-10	5.50119e-10	HRG	P04196
29	43	72	4.7303	3.43151	-1.29878	4.66466e-13	3.63455e-12	HPX	P02790
29	43	72	0.209641	-1.10151	-1.31115	1.62159e-08	4.97111e-08	RBP4	P02753
28	29	57	-3.02795	-4.60677	-1.57882	2.2057e-08	6.54708e-08	MASP1	P48740
29	43	72	-0.00804098	-1.59395	-1.58591	8.81913e-14	8.24589e-13	KLKB1	P03952
29	30	59	-2.88369	-4.50908	-1.62539	8.81846e-07	2.08741e-06	PF4	P02776
29	43	72	5.67108	3.96022	-1.71086	2.45805e-14	2.70386e-13	APOA1	P02647
28	23	51	-2.47781	-4.20437	-1.72656	0.000121378	0.000204484	APOF	Q13790
28	29	57	-2.3472	-4.16079	-1.81359	3.39191e-11	1.51021e-10	HGFAC	Q04756
29	43	72	1.07691	-0.772313	-1.84922	2.25609e-11	1.11023e-10	PGLYRP2	Q96PD5
29	30	59	-0.654091	-2.51303	-1.85894	1.81705e-05	3.65364e-05	F5	P12259
29	42	71	1.01696	-1.04686	-2.06382	3.37704e-11	1.51021e-10	APOL1	O14791
29	38	67	-0.881859	-2.98084	-2.09898	6.93589e-10	2.49425e-09	CPB2	Q96IY4
29	42	71	-1.33318	-3.44204	-2.10886	4.78662e-11	2.03431e-10	APOC1	P02654
29	43	72	2.22123	0.0804769	-2.14076	1.15529e-15	1.964e-14	PON1	P27169
29	40	69	1.36123	-0.791466	-2.1527	1.24869e-07	3.29179e-07	HPR	P00739
29	21	50	-3.05055	-5.21774	-2.16719	5.7024e-13	4.2654e-12	F11	P03951
29	27	56	-1.90568	-4.4027	-2.49702	8.26637e-12	4.17787e-11	SERPINA5	P05154
29	37	66	-0.505845	-3.02934	-2.52349	8.84952e-10	3.12238e-09	SERPINA4	P29622
29	30	59	0.181527	-2.63797	-2.8195	4.1809e-07	1.00234e-06	C4BPB	P20851
25	40	65	-3.03659	-2.33642	0.700177	0.0547047	0.0686562	ECM1	Q16610
27	22	49	-0.327314	-3.23662	-2.9093	2.78559e-05	5.20905e-05	LPA	P08519
29	14	43	-1.89953	-5.23069	-3.33115	2.59112e-13	2.20245e-12	PROC	P04070
29	32	61	-0.734081	-4.18201	-3.44793	2.80205e-17	1.04797e-15	GPLD1	P80108
29	14	43	-2.55647	-6.04374	-3.48726	2.15046e-18	1.46589e-16	BCHE	P06276
29	35	64	-3.386	-3.76869	-0.382693	0.102149	0.124849	SERPINA10	Q9UK55
29	7	36	-2.64839	-6.41327	-3.76489	2.3517e-18	1.46589e-16	IGFBP3	P17936
29	37	66	-0.544623	-4.35727	-3.81264	3.57722e-17	1.1149e-15	IGFALS	P35858
